# Supplementary material for: 1,3-Bis[(5-amino­furan-2-yl)meth­yl]-3,4,5,6-tetra­hydro­pyrimidin-1-ium hexa­fluoro­phosphate
Source: Acta Crystallogr Sect E Struct Rep Online. 2013 Jul 27;69(Pt 8):o1325. doi: 10.1107/S1600536813020187 (PMC3793810; doi:10.1107/S1600536813020187)
Supplement: Supplementary file 1 [file e-69-o1325-sup1.cif]

##############################################################################
#                                                                            #
# This CIF contains the data in a paper accepted for publication in          #
# Acta Crystallographica Section E. It conforms to the requirements of       #
# Notes for Authors for Acta Crystallographica Section E, and has been       #
# peer reviewed under the auspices of the IUCr Commission on Journals.       #
#                                                                            #
# Full details of the Crystallographic Information File format               #
# are given in the paper "The Crystallographic Information File (CIF):       #
# a New Standard Archive File for Crystallography" by S. R. Hall, F. H.      #
# Allen and I. D. Brown [Acta Cryst. (1991), A47, 655-685].                  #
#                                                                            #
# The current version of the core CIF dictionary is obtainable from          #
# ftp://ftp.iucr.org/pub/cif_core.dic.                                       #
#                                                                            #
# Software is freely available for graphical display of the structure(s)     #
# in this CIF. For information consult the CIF software page                 #
# http://www.iucr.org/resources/cif/software.                                #
#                                                                            #
# This file may be used for bona fide research purposes within the           #
# scientific community so long as proper attribution is given to the journal # 
# article from which it was obtained.                                        #
#                                                                            #
##############################################################################
data_global
_audit_creation_method     'PLATON <TABLE ACC> option'
_journal_date_recd_electronic     2013-07-18
_journal_date_accepted     2013-07-22
_journal_name_full     'Acta Crystallographica, Section E'
_journal_year     2013
_journal_volume     69
_journal_issue      8
_journal_page_first     o1325
_journal_page_last     o1325
_journal_paper_category     QO
_journal_paper_doi     10.1107/S1600536813020187
_journal_coeditor_code     HG5332
_publ_contact_author_name     'Muhammad Nawaz Tahir'
_publ_contact_author_address
;
Department of Physics
University of Sargodha
Sargodha
Pakistan
;
_publ_contact_author_email     'dmntahir_uos@yahoo.com'
_publ_contact_author_fax     '0092 48 32 22 121'
_publ_contact_author_phone     '0092 48 92 30 914'
_publ_section_title
;
1,3-Bis[(5-aminofuran-2-yl)methyl]-3,4,5,6-tetrahydropyrimidin-1-ium
hexafluorophosphate
;
loop_
    _publ_author_name
    _publ_author_address
    'Mehmet Akkurt'
; Department of Physics,
  Faculty of Sciences,
  Erciyes University,
  38039 Kayseri,
  Turkey
;
    'Senem Akko\,c'
; Department of Chemistry,
  Faculty of Sciences,
  Erciyes University,
  38039 Kayseri,
  Turkey
;
    'Yetkin G\"ok'
; Department of Chemistry,
  Faculty of Arts and Sciences,
  In\"on\"u University,
  44280, Malatya,
  Turkey
;
    'Muhammad Nawaz Tahir'
;
Department of Physics,
University of Sargodha,
Sargodha,
Pakistan
;
data_I
_chemical_name_systematic
;
1,3-Bis[(5-aminofuran-2-yl)methyl]-3,4,5,6-tetrahydropyrimidin-1-ium
hexafluorophosphate
;
_chemical_name_common     ?
_chemical_formula_moiety     'C16 H21 N2 O2 +, F6 P -'
_chemical_formula_sum     'C16 H21 F6 N2 O2 P'
_chemical_formula_structural     ?
_chemical_formula_iupac     'C16 H21 N2 O2 +, P F6 -'
_chemical_formula_weight     418.32
_chemical_melting_point     ?
_symmetry_cell_setting     monoclinic
_symmetry_space_group_name_H-M     'P 21/m'
_symmetry_space_group_name_Hall     '-P 2yb'
loop_
    _symmetry_equiv_pos_site_id
    _symmetry_equiv_pos_as_xyz
    1 x,y,z
    2 -x,1/2+y,-z
    3 -x,-y,-z
    4 x,1/2-y,z
_cell_length_a     6.0793(6)
_cell_length_b     18.879(2)
_cell_length_c     8.5750(9)
_cell_angle_alpha     90
_cell_angle_beta     100.747(5)
_cell_angle_gamma     90
_cell_volume     966.90(17)
_cell_formula_units_Z     2
_cell_measurement_reflns_used     1100
_cell_measurement_theta_min     2.5
_cell_measurement_theta_max     25
_cell_measurement_temperature     296(2)
_exptl_crystal_description     prism
_exptl_crystal_colour     colourless
_exptl_crystal_size_max     0.35
_exptl_crystal_size_mid     0.28
_exptl_crystal_size_min     0.23
_exptl_crystal_size_rad     ?
_exptl_crystal_density_diffrn     1.437
_exptl_crystal_density_meas     ?
_exptl_crystal_density_method     'Not Measured'
_exptl_crystal_F_000     432
_exptl_absorpt_coefficient_mu     0.211
_exptl_absorpt_correction_type     refdelf
_exptl_absorpt_process_details     '(XABS2; Parkin <i>et al.</i>, 1995)'
_exptl_absorpt_correction_T_min     0.932
_exptl_absorpt_correction_T_max     0.953
_exptl_special_details
;
;
_diffrn_ambient_temperature     296(2)
_diffrn_radiation_type     MoK\a
_diffrn_radiation_wavelength     0.71073
_diffrn_radiation_source     'fine-focus sealed tube'
_diffrn_radiation_monochromator     graphite
_diffrn_measurement_device_type     'Bruker Kappa APEXII CCD'
_diffrn_measurement_method     \w
_diffrn_detector_area_resol_mean     ?
_diffrn_reflns_number     1677
_diffrn_reflns_av_R_equivalents     0.0000
_diffrn_reflns_av_sigmaI/netI     0.0270
_diffrn_reflns_theta_min     2.16
_diffrn_reflns_theta_max     24.74
_diffrn_reflns_theta_full     24.74
_diffrn_measured_fraction_theta_max     0.982
_diffrn_measured_fraction_theta_full     0.982
_diffrn_reflns_limit_h_min     -7
_diffrn_reflns_limit_h_max     7
_diffrn_reflns_limit_k_min     0
_diffrn_reflns_limit_k_max     22
_diffrn_reflns_limit_l_min     0
_diffrn_reflns_limit_l_max     10
_diffrn_reflns_reduction_process
;
;
_refine_special_details
;
Refinement on <i>F</i>^2^ for ALL reflections except those flagged by the user
for potential systematic errors. Weighted <i>R</i>-factors <i>wR</i> and all
goodnesses of fit <i>S</i> are based on <i>F</i>^2^, conventional
<i>R</i>-factors <i>R</i> are based on <i>F</i>, with <i>F</i> set to zero for
negative <i>F</i>^2^. The observed criterion of <i>F</i>^2^ > \s(<i>F</i>^2^)
is used only for calculating -<i>R</i>-factor-obs <i>etc</i>. and is not
relevant to the choice of reflections for refinement. <i>R</i>-factors based
on <i>F</i>^2^ are statistically about twice as large as those based on
<i>F</i>, and <i>R</i>-factors based on ALL data will be even larger.
;
_reflns_number_total     1677
_reflns_number_gt     1089
_reflns_threshold_expression     I>2\s(I)
_refine_ls_structure_factor_coef     Fsqd
_refine_ls_matrix_type     full
_refine_ls_R_factor_all     0.1077
_refine_ls_R_factor_gt     0.0767
_refine_ls_wR_factor_gt     0.2139
_refine_ls_wR_factor_ref     0.2473
_refine_ls_goodness_of_fit_ref     1.075
_refine_ls_restrained_S_all     1.075
_refine_ls_number_reflns     1677
_refine_ls_number_parameters     144
_refine_ls_number_restraints     0
_refine_ls_number_constraints     ?
_refine_ls_hydrogen_treatment     constr
_refine_ls_weighting_scheme     calc
_refine_ls_weighting_details
         'calc w=1/[\s^2^(Fo^2^)+(0.1389P)^2^+0.4210P] where P=(Fo^2^+2Fc^2^)/3'
_atom_sites_solution_hydrogens     geom
_atom_sites_solution_primary     direct
_atom_sites_solution_secondary     difmap
_refine_ls_shift/su_max     0.000
_refine_ls_shift/su_mean     0.000
_refine_diff_density_max     0.360
_refine_diff_density_min     -0.546
_refine_ls_extinction_method     'none'
loop_
    _atom_type_symbol
    _atom_type_description
    _atom_type_scat_dispersion_real
    _atom_type_scat_dispersion_imag
    _atom_type_scat_source
    C C 0.0033 0.0016 ' International Tables Vol C Tables 4.2.6.8 and 6.1.1.4'
    H H 0.0000 0.0000 ' International Tables Vol C Tables 4.2.6.8 and 6.1.1.4'
    F F 0.0171 0.0103 ' International Tables Vol C Tables 4.2.6.8 and 6.1.1.4'
    N N 0.0061 0.0033 ' International Tables Vol C Tables 4.2.6.8 and 6.1.1.4'
    O O 0.0106 0.0060 ' International Tables Vol C Tables 4.2.6.8 and 6.1.1.4'
    P P 0.1023 0.0942 ' International Tables Vol C Tables 4.2.6.8 and 6.1.1.4'
_computing_data_collection     'APEX2 (Bruker, 2009)'
_computing_cell_refinement     'SAINT (Bruker, 2009)'
_computing_data_reduction     'SAINT (Bruker, 2009)'
_computing_structure_solution     'SHELXS97 (Sheldrick, 2008)'
_computing_structure_refinement     'SHELXL97 (Sheldrick, 2008)'
_computing_molecular_graphics
                  'ORTEP-3 for Windows (Farrugia, 2012) and PLATON (Spek, 2009)'
_computing_publication_material
                                'WinGX (Farrugia, 2012) and PLATON (Spek, 2009)'
loop_
    _atom_site_type_symbol
    _atom_site_label
    _atom_site_fract_x
    _atom_site_fract_y
    _atom_site_fract_z
    _atom_site_U_iso_or_equiv
    _atom_site_thermal_displace_type
    _atom_site_calc_flag
    _atom_site_refinement_flags
    _atom_site_occupancy
    _atom_site_disorder_assembly
    _atom_site_disorder_group
    O O1 0.0509(5) 0.46898(16) 0.2298(3) 0.0808(11) Uani d . 1.000 . .
    N N1 -0.1021(5) 0.31127(19) 0.1262(4) 0.0706(11) Uani d . 1.000 . .
    C C1 -0.0850(8) 0.25000 0.0606(6) 0.069(2) Uani d S 1.000 . .
    C C2 -0.1511(9) 0.3154(3) 0.2862(5) 0.0872(17) Uani d . 1.000 . .
    C C3 -0.2709(14) 0.25000 0.3206(9) 0.106(3) Uani d S 1.000 . .
    C C4 -0.0792(7) 0.3771(2) 0.0383(5) 0.0817(16) Uani d . 1.000 . .
    C C5 0.1016(7) 0.4235(2) 0.1168(5) 0.0725(16) Uani d . 1.000 . .
    C C6 0.3108(8) 0.4325(3) 0.1001(6) 0.091(2) Uani d . 1.000 . .
    C C7 0.4019(9) 0.4871(3) 0.2040(6) 0.094(2) Uani d . 1.000 . .
    C C8 0.2431(9) 0.5075(3) 0.2828(5) 0.0852(17) Uani d . 1.000 . .
    C C9 0.2247(12) 0.5625(3) 0.4039(7) 0.120(3) Uani d . 1.000 . .
    P P1 0.3506(2) 0.25000 0.73427(19) 0.0793(7) Uani d S 1.000 . .
    F F1 0.3265(10) 0.25000 0.5584(6) 0.247(6) Uani d S 1.000 . .
    F F2 0.0993(9) 0.25000 0.7207(8) 0.236(6) Uani d S 1.000 . .
    F F3 0.3704(10) 0.25000 0.9155(7) 0.218(5) Uani d S 1.000 . .
    F F4 0.6000(9) 0.25000 0.7399(8) 0.260(7) Uani d S 1.000 . .
    F F5 0.449(3) 0.3183(5) 0.7947(15) 0.204(7) Uani d P 0.500 . .
    F F6 0.258(3) 0.3213(5) 0.699(2) 0.260(8) Uani d P 0.500 . .
    H H1 -0.05810 0.25000 -0.04260 0.0820 Uiso c SR 1.000 . .
    H H2A -0.24330 0.35660 0.29500 0.1050 Uiso c R 1.000 . .
    H H2B -0.01270 0.32020 0.36270 0.1050 Uiso c R 1.000 . .
    H H3A -0.28490 0.25000 0.43150 0.1280 Uiso c SR 1.000 . .
    H H3B -0.42050 0.25000 0.25680 0.1280 Uiso c SR 1.000 . .
    H H4A -0.05180 0.36490 -0.06630 0.0980 Uiso c R 1.000 . .
    H H4B -0.21940 0.40290 0.02440 0.0980 Uiso c R 1.000 . .
    H H6 0.38470 0.40730 0.03220 0.1090 Uiso c R 1.000 . .
    H H7 0.54600 0.50550 0.21560 0.1130 Uiso c R 1.000 . .
    H H9A 0.36010 0.58990 0.42480 0.1800 Uiso c R 1.000 . .
    H H9B 0.20190 0.54010 0.50010 0.1800 Uiso c R 1.000 . .
    H H9C 0.10040 0.59310 0.36490 0.1800 Uiso c R 1.000 . .
loop_
    _atom_site_aniso_label
    _atom_site_aniso_U_11
    _atom_site_aniso_U_22
    _atom_site_aniso_U_33
    _atom_site_aniso_U_12
    _atom_site_aniso_U_13
    _atom_site_aniso_U_23
    O1 0.0858(19) 0.098(2) 0.0648(18) 0.0177(16) 0.0303(14) 0.0102(15)
    N1 0.070(2) 0.094(2) 0.0496(19) 0.0089(16) 0.0162(14) 0.0031(17)
    C1 0.050(3) 0.108(5) 0.048(3) 0.0000 0.008(2) 0.0000
    C2 0.104(3) 0.107(3) 0.057(3) 0.013(3) 0.032(2) 0.000(2)
    C3 0.113(5) 0.148(7) 0.071(4) 0.0000 0.052(4) 0.0000
    C4 0.085(3) 0.102(3) 0.058(2) 0.027(2) 0.013(2) 0.014(2)
    C5 0.085(3) 0.080(3) 0.057(2) 0.025(2) 0.025(2) 0.0179(19)
    C6 0.088(3) 0.101(4) 0.094(4) 0.021(2) 0.042(3) 0.017(3)
    C7 0.087(3) 0.102(4) 0.098(4) -0.003(3) 0.031(3) 0.018(3)
    C8 0.105(3) 0.086(3) 0.067(3) 0.005(3) 0.022(2) 0.020(2)
    C9 0.170(6) 0.112(4) 0.083(4) -0.004(4) 0.039(4) 0.000(3)
    P1 0.0552(9) 0.1200(15) 0.0645(11) 0.0000 0.0157(7) 0.0000
    F1 0.104(4) 0.578(18) 0.065(3) 0.0000 0.030(3) 0.0000
    F2 0.077(3) 0.516(17) 0.121(5) 0.0000 0.036(3) 0.0000
    F3 0.111(4) 0.449(14) 0.094(4) 0.0000 0.023(3) 0.0000
    F4 0.071(3) 0.59(2) 0.116(5) 0.0000 0.012(3) 0.0000
    F5 0.291(15) 0.108(6) 0.199(11) -0.077(8) 0.013(10) -0.036(6)
    F6 0.242(13) 0.114(7) 0.36(2) 0.065(7) -0.111(14) 0.018(9)
_geom_special_details
;
Bond distances, angles <i>etc</i>. have been calculated using the rounded
fractional coordinates. All su's are estimated from the variances of the
(full) variance-covariance matrix. The cell e.s.d.'s are taken into account in
the estimation of distances, angles and torsion angles
;
loop_
    _geom_bond_atom_site_label_1
    _geom_bond_atom_site_label_2
    _geom_bond_site_symmetry_1
    _geom_bond_site_symmetry_2
    _geom_bond_distance
    _geom_bond_publ_flag
    P1 F6 . 4_555 1.469(11) no
    P1 F1 . . 1.488(5) no
    P1 F2 . . 1.510(6) no
    P1 F3 . . 1.536(6) no
    P1 F4 . . 1.508(6) no
    P1 F5 . . 1.474(11) no
    P1 F6 . . 1.469(11) no
    P1 F5 . 4_555 1.474(11) no
    F5 F6 . . 1.29(2) no
    O1 C5 . . 1.372(5) no
    O1 C8 . . 1.379(6) no
    N1 C2 . . 1.459(6) no
    N1 C4 . . 1.474(5) no
    N1 C1 . . 1.299(4) no
    C2 C3 . . 1.491(7) no
    C4 C5 . . 1.467(6) no
    C5 C6 . . 1.317(7) no
    C6 C7 . . 1.407(8) no
    C7 C8 . . 1.334(8) no
    C8 C9 . . 1.487(8) no
    C1 H1 . . 0.9300 no
    C2 H2B . . 0.9700 no
    C2 H2A . . 0.9700 no
    C3 H3A . . 0.9700 no
    C3 H3B . . 0.9700 no
    C4 H4A . . 0.9700 no
    C4 H4B . . 0.9700 no
    C6 H6 . . 0.9300 no
    C7 H7 . . 0.9300 no
    C9 H9C . . 0.9600 no
    C9 H9A . . 0.9600 no
    C9 H9B . . 0.9600 no
loop_
    _geom_angle_atom_site_label_1
    _geom_angle_atom_site_label_2
    _geom_angle_atom_site_label_3
    _geom_angle_site_symmetry_1
    _geom_angle_site_symmetry_2
    _geom_angle_site_symmetry_3
    _geom_angle
    _geom_angle_publ_flag
    F4 P1 F5 . . 4_555 69.5(7) no
    F4 P1 F6 . . 4_555 110.6(7) no
    F5 P1 F6 . . . 52.1(9) no
    F5 P1 F5 . . 4_555 122.0(8) no
    F5 P1 F6 . . 4_555 171.5(8) no
    F5 P1 F6 4_555 . . 171.5(8) no
    F6 P1 F6 . . 4_555 132.9(9) no
    F5 P1 F6 4_555 . 4_555 52.1(9) no
    F2 P1 F5 . . 4_555 111.4(7) no
    F2 P1 F6 . . 4_555 69.0(7) no
    F3 P1 F4 . . . 94.5(4) no
    F3 P1 F5 . . . 72.2(5) no
    F1 P1 F2 . . . 90.9(4) no
    F1 P1 F3 . . . 178.9(3) no
    F1 P1 F4 . . . 86.6(4) no
    F1 P1 F5 . . . 108.3(5) no
    F1 P1 F6 . . . 80.2(7) no
    F1 P1 F5 . . 4_555 108.3(5) no
    F1 P1 F6 . . 4_555 80.2(7) no
    F2 P1 F3 . . . 88.0(4) no
    F2 P1 F4 . . . 177.5(4) no
    F2 P1 F5 . . . 111.4(7) no
    F2 P1 F6 . . . 69.0(7) no
    F4 P1 F5 . . . 69.5(7) no
    F4 P1 F6 . . . 110.6(7) no
    F3 P1 F5 . . 4_555 72.2(5) no
    F3 P1 F6 . . 4_555 99.4(7) no
    F3 P1 F6 . . . 99.4(7) no
    P1 F5 F6 . . . 63.7(8) no
    P1 F6 F5 . . . 64.2(8) no
    C5 O1 C8 . . . 105.9(3) no
    C1 N1 C2 . . . 120.1(4) no
    C2 N1 C4 . . . 119.4(4) no
    C1 N1 C4 . . . 120.5(4) no
    N1 C1 N1 . . 4_555 125.9(4) no
    N1 C2 C3 . . . 109.6(4) no
    C2 C3 C2 . . 4_555 111.9(6) no
    N1 C4 C5 . . . 113.8(3) no
    O1 C5 C6 . . . 110.2(4) no
    C4 C5 C6 . . . 133.1(4) no
    O1 C5 C4 . . . 116.7(4) no
    C5 C6 C7 . . . 107.4(5) no
    C6 C7 C8 . . . 107.2(5) no
    O1 C8 C9 . . . 115.4(5) no
    O1 C8 C7 . . . 109.2(4) no
    C7 C8 C9 . . . 135.3(6) no
    N1 C1 H1 4_555 . . 117.00 no
    N1 C1 H1 . . . 117.00 no
    N1 C2 H2A . . . 110.00 no
    C3 C2 H2B . . . 110.00 no
    N1 C2 H2B . . . 110.00 no
    C3 C2 H2A . . . 110.00 no
    H2A C2 H2B . . . 108.00 no
    C2 C3 H3A 4_555 . . 109.00 no
    C2 C3 H3A . . . 109.00 no
    C2 C3 H3B . . . 109.00 no
    H3A C3 H3B . . . 108.00 no
    C2 C3 H3B 4_555 . . 109.00 no
    N1 C4 H4B . . . 109.00 no
    N1 C4 H4A . . . 109.00 no
    H4A C4 H4B . . . 108.00 no
    C5 C4 H4A . . . 109.00 no
    C5 C4 H4B . . . 109.00 no
    C5 C6 H6 . . . 126.00 no
    C7 C6 H6 . . . 126.00 no
    C8 C7 H7 . . . 126.00 no
    C6 C7 H7 . . . 126.00 no
    H9B C9 H9C . . . 110.00 no
    C8 C9 H9A . . . 109.00 no
    C8 C9 H9B . . . 110.00 no
    C8 C9 H9C . . . 109.00 no
    H9A C9 H9B . . . 109.00 no
    H9A C9 H9C . . . 109.00 no
loop_
    _geom_torsion_atom_site_label_1
    _geom_torsion_atom_site_label_2
    _geom_torsion_atom_site_label_3
    _geom_torsion_atom_site_label_4
    _geom_torsion_site_symmetry_1
    _geom_torsion_site_symmetry_2
    _geom_torsion_site_symmetry_3
    _geom_torsion_site_symmetry_4
    _geom_torsion
    _geom_torsion_publ_flag
    F5 P1 F5 F6 4_555 . . . -172.5(11) no
    F1 P1 F6 F5 . . . . -122.5(10) no
    F2 P1 F6 F5 . . . . 142.8(11) no
    F1 P1 F5 F6 . . . . 61.1(11) no
    F2 P1 F5 F6 . . . . -37.4(11) no
    F3 P1 F5 F6 . . . . -117.9(11) no
    F4 P1 F5 F6 . . . . 140.1(11) no
    F3 P1 F6 F5 . . . . 58.6(10) no
    F4 P1 F6 F5 . . . . -39.9(11) no
    F6 P1 F6 F5 4_555 . . . 170.8(12) no
    C5 O1 C8 C7 . . . . 0.9(5) no
    C5 O1 C8 C9 . . . . 178.1(4) no
    C8 O1 C5 C4 . . . . -178.7(4) no
    C8 O1 C5 C6 . . . . 0.2(5) no
    C2 N1 C1 N1 . . . 4_555 -1.9(7) no
    C1 N1 C4 C5 . . . . -121.5(4) no
    C4 N1 C1 N1 . . . 4_555 -180.0(4) no
    C2 N1 C4 C5 . . . . 60.4(5) no
    C1 N1 C2 C3 . . . . -25.1(6) no
    C4 N1 C2 C3 . . . . 153.1(5) no
    N1 C2 C3 C2 . . . 4_555 51.2(7) no
    N1 C4 C5 C6 . . . . 96.4(6) no
    N1 C4 C5 O1 . . . . -85.1(4) no
    C4 C5 C6 C7 . . . . 177.5(5) no
    O1 C5 C6 C7 . . . . -1.1(6) no
    C5 C6 C7 C8 . . . . 1.7(6) no
    C6 C7 C8 C9 . . . . -178.0(6) no
    C6 C7 C8 O1 . . . . -1.6(6) no
loop_
    _geom_hbond_atom_site_label_D
    _geom_hbond_atom_site_label_H
    _geom_hbond_atom_site_label_A
    _geom_hbond_site_symmetry_A
    _geom_hbond_distance_DH
    _geom_hbond_distance_HA
    _geom_hbond_distance_DA
    _geom_hbond_angle_DHA
    _geom_hbond_publ_flag
    C1 H1 F2 1_554 0.93 2.40 3.312(8) 167 yes
    C1 H1 F4 1_454 0.93 2.52 3.044(8) 116 yes
_iucr_refine_instructions_details
;
TITL SE-8 in P2(1)/m
CELL  0.71073   6.0793  18.8787   8.5750   90.000  100.747   90.000
ZERR     2.00   0.0006   0.0021   0.0009    0.000    0.005    0.000
LATT   1
SYMM  - X, 1/2 + Y, - Z
SFAC  C    H    N    O    F    P
UNIT  32   42   4    4    12   2
MERG   2
OMIT     2  15   2
OMIT     0  13   1
OMIT    -5  11   1
OMIT    -2  12   3
OMIT    -3  11   4
OMIT    -3  12   3
OMIT    -1  11   1
OMIT    -1  14   6
OMIT    -1  11   3
OMIT    -1  11   7
OMIT    -5  11   2
OMIT     1  11   4
OMIT    -1  16   6
OMIT    -2  13   4
OMIT     0  15   1
TWIN
FMAP   2
PLAN   5
ACTA
BOND   $H
CONF
LIST   4
L.S.   7
TEMP    23.00
WGHT    0.138900    0.421000
BASF   1.75632
FVAR       1.02968
C1    1   -0.084998    0.250000    0.060642    10.50000    0.04998    0.10764 =
         0.04764    0.00000    0.00850    0.00000
AFIX  43
H1    2   -0.058066    0.250000   -0.042617    10.50000   -1.20000
AFIX   0
C2    1   -0.151099    0.315372    0.286191    11.00000    0.10412    0.10726 =
         0.05741    0.00025    0.03229    0.01291
AFIX  23
H2A   2   -0.243306    0.356580    0.294993    11.00000   -1.20000
H2B   2   -0.012733    0.320207    0.362746    11.00000   -1.20000
AFIX   0
C3    1   -0.270880    0.250000    0.320617    10.50000    0.11305    0.14840 =
         0.07071    0.00000    0.05167    0.00000
AFIX  23
H3A   2   -0.284948    0.250000    0.431452    10.50000   -1.20000
H3B   2   -0.420488    0.249999    0.256825    10.50000   -1.20000
AFIX   0
C4    1   -0.079170    0.377094    0.038306    11.00000    0.08516    0.10167 =
         0.05792    0.01433    0.01267    0.02662
AFIX  23
H4A   2   -0.051754    0.364928   -0.066301    11.00000   -1.20000
H4B   2   -0.219416    0.402919    0.024353    11.00000   -1.20000
AFIX   0
C5    1    0.101621    0.423531    0.116758    11.00000    0.08515    0.08030 =
         0.05694    0.01795    0.02463    0.02469
C6    1    0.310817    0.432473    0.100143    11.00000    0.08758    0.10063 =
         0.09355    0.01675    0.04206    0.02050
AFIX  43
H6    2    0.384748    0.407308    0.032193    11.00000   -1.20000
AFIX   0
C7    1    0.401948    0.487052    0.203983    11.00000    0.08668    0.10246 =
         0.09815    0.01765    0.03128   -0.00309
AFIX  43
H7    2    0.545981    0.505461    0.215585    11.00000   -1.20000
AFIX   0
C8    1    0.243085    0.507498    0.282781    11.00000    0.10510    0.08592 =
         0.06750    0.02049    0.02178    0.00490
C9    1    0.224749    0.562533    0.403880    11.00000    0.17000    0.11230 =
         0.08343    0.00015    0.03856   -0.00366
AFIX 137
H9A   2    0.360103    0.589924    0.424786    11.00000   -1.50000
H9B   2    0.201922    0.540104    0.500071    11.00000   -1.50000
H9C   2    0.100392    0.593084    0.364924    11.00000   -1.50000
AFIX   0
N1    3   -0.102094    0.311270    0.126186    11.00000    0.06999    0.09355 =
         0.04956    0.00308    0.01623    0.00887
O1    4    0.050944    0.468981    0.229816    11.00000    0.08580    0.09768 =
         0.06482    0.01017    0.03034    0.01766
F1    5    0.326516    0.250000    0.558408    10.50000    0.10420    0.57808 =
         0.06541    0.00000    0.03024    0.00000
F2    5    0.099336    0.250000    0.720748    10.50000    0.07666    0.51614 =
         0.12070    0.00000    0.03607    0.00000
F3    5    0.370449    0.250000    0.915493    10.50000    0.11104    0.44880 =
         0.09397    0.00000    0.02345    0.00000
F4    5    0.600013    0.250000    0.739870    10.50000    0.07080    0.58820 =
         0.11603    0.00000    0.01203    0.00000
F5    5    0.448652    0.318328    0.794737    10.50000    0.29132    0.10791 =
         0.19910   -0.03580    0.01321   -0.07653
F6    5    0.258246    0.321319    0.699413    10.50000    0.24224    0.11392 =
         0.35874    0.01847   -0.11127    0.06489
P1    6    0.350640    0.250000    0.734267    10.50000    0.05521    0.12002 =
         0.06454    0.00000    0.01569    0.00000
HKLF 4  1.0  1.00  0.00  0.00  0.00  1.00  0.00  0.00  0.00  1.00
REM  SE-8 in P2(1)/m
REM R1 =  0.0767 for   1089 Fo > 4sig(Fo)  and  0.1077 for all   1677 data
REM    144 parameters refined using      0 restraints
END
WGHT      0.1392      0.4192
REM Highest difference peak  0.360,  deepest hole -0.546,  1-sigma level  0.065
Q1    1   0.5451  0.3033  0.7768  11.00000  0.05    0.36
Q2    1   0.3908  0.3103  0.6148  11.00000  0.05    0.33
Q3    1   0.3486  0.2500  0.9558  10.50000  0.05    0.26
Q4    1   0.3256  0.3101  0.8387  11.00000  0.05    0.24
Q5    1   0.1809  0.3105  0.7652  11.00000  0.05    0.24
;
