# Supplementary material for: 1,3-Bis[(5-amino­furan-2-yl)meth­yl]-3,4,5,6-tetra­hydro­pyrimidin-1-ium hexa­fluoro­phosphate
Source: Acta Crystallogr Sect E Struct Rep Online. 2013 Jul 27;69(Pt 8):o1325. doi: 10.1107/S1600536813020187 (PMC3793810; doi:10.1107/S1600536813020187)
Supplement: Supplementary file 2 [file e-69-o1325-Isup2.hkl]

# 
# h,k,l, Fc-squared, Fo-squared, sigma(Fo-squared) and status flag 
# 
data_I
_shelx_title ' SE-8 in P2(1)/m' 
_shelx_refln_list_code          4 
_shelx_F_calc_maximum      125.63 
_exptl_crystal_F_000       432.00 
_reflns_d_resolution_high  0.8491 
 
loop_ 
 _symmetry_equiv_pos_as_xyz 
 'x, y, z' 
 '-x, y+1/2, -z' 
 '-x, -y, -z' 
 'x, -y-1/2, z' 
 
_cell_length_a     6.0793 
_cell_length_b    18.8787 
_cell_length_c     8.5750 
_cell_angle_alpha  90.000 
_cell_angle_beta  100.747 
_cell_angle_gamma  90.000 
 
_shelx_F_squared_multiplier     1.000 
 
loop_ 
 _refln_index_h 
 _refln_index_k 
 _refln_index_l 
 _refln_F_squared_calc 
 _refln_F_squared_meas 
 _refln_F_squared_sigma 
 _refln_observed_status 
   1   0   0     1188.11     1010.45      6.64 o 
   2   0   0       93.28       95.07      1.39 o 
   3   0   0      763.74      637.04      4.99 o 
   4   0   0      786.53      745.65      7.97 o 
   5   0   0       69.43       77.88      2.56 o 
   6   0   0       17.03       14.70      1.53 o 
   7   0   0       17.52       20.00      2.90 o 
   1   1   0      106.18      174.44      1.09 o 
   2   1   0     3650.98     3482.67     24.21 o 
   3   1   0       24.44       26.05      0.76 o 
   4   1   0      127.76      125.54      1.73 o 
   5   1   0       95.57      117.73      2.12 o 
   6   1   0        8.65       11.87      1.07 o 
   7   1   0        6.48        5.63      1.38 o 
   0   2   0     2425.67     2493.08     30.58 o 
   1   2   0      490.25      523.26      2.80 o 
   2   2   0        7.09        5.71      0.48 o 
   3   2   0       89.13       58.60      1.11 o 
   4   2   0      590.50      552.63      4.03 o 
   5   2   0       20.79       20.51      1.73 o 
   6   2   0        6.88       12.18      1.13 o 
   7   2   0        8.18        8.80      1.57 o 
   1   3   0      204.80      204.80      1.43 o 
   2   3   0      458.77      424.80      2.70 o 
   3   3   0      107.49      127.83      1.70 o 
   4   3   0        3.17        1.40      0.55 o 
   5   3   0       66.30       69.45      1.77 o 
   6   3   0       14.04       14.23      1.58 o 
   0   4   0     9665.67     8978.89    110.95 o 
   1   4   0     1149.04     1030.51      6.09 o 
   2   4   0       52.74       43.78      0.75 o 
   3   4   0      461.41      466.93      3.35 o 
   4   4   0      135.37      139.69      1.75 o 
   5   4   0        7.77        7.51      0.74 o 
   6   4   0        0.39        0.41      0.82 o 
   1   5   0      839.42      759.45      5.74 o 
   2   5   0       15.54       16.97      1.29 o 
   3   5   0      757.84      841.55      6.08 o 
   4   5   0      292.37      331.76      3.65 o 
   5   5   0       56.42       58.80      1.84 o 
   6   5   0        2.30        0.58      1.15 o 
   0   6   0      227.87      229.36      6.34 o 
   1   6   0       52.86       36.03      1.20 o 
   2   6   0      106.46      108.76      1.46 o 
   3   6   0      382.13      458.40      3.95 o 
   4   6   0       76.03       94.80      2.60 o 
   5   6   0       14.66       16.77      1.23 o 
   6   6   0        8.18        5.87      1.64 o 
   1   7   0       39.01       37.06      1.37 o 
   2   7   0        0.04       -0.21      0.38 o 
   3   7   0       10.73       10.42      0.83 o 
   4   7   0        0.41       -0.35      0.77 o 
   5   7   0      104.15       74.09      6.00 o 
   6   7   0        0.64       -0.37      1.32 o 
   0   8   0       16.10       29.52      2.51 o 
   1   8   0      245.82      209.88      3.26 o 
   2   8   0       10.02        7.68      0.56 o 
   3   8   0      245.08      325.88      4.08 o 
   4   8   0        9.58       10.69      1.28 o 
   5   8   0        7.61        3.82      1.46 o 
   6   8   0        0.62        0.24      1.35 o 
   1   9   0       25.95       19.71      1.55 o 
   2   9   0       14.12       21.03      0.83 o 
   3   9   0      119.59      139.29      2.28 o 
   4   9   0        1.05        0.46      0.94 o 
   5   9   0       24.00       15.36      2.04 o 
   6   9   0        8.66        8.96      1.95 o 
   0  10   0        3.57        0.57      1.27 o 
   1  10   0       11.97        4.85      1.37 o 
   2  10   0       13.77       16.47      0.97 o 
   3  10   0      164.03      234.10      2.71 o 
   4  10   0        7.17        5.09      1.29 o 
   5  10   0        0.58       -0.04      1.32 o 
   6  10   0        7.64        8.84      2.05 o 
   1  11   0      129.32      132.67      4.16 o 
   2  11   0       26.89       33.64      1.48 o 
   3  11   0        0.54        0.34      0.65 o 
   4  11   0       19.92       14.84      1.11 o 
   5  11   0       24.38       18.39      2.24 o 
   6  11   0        0.62        1.30      1.81 o 
   0  12   0      402.32      307.65      8.33 o 
   1  12   0      116.77      104.34      3.91 o 
   2  12   0       90.58       92.90      2.84 o 
   3  12   0       16.45       23.92      1.09 o 
   4  12   0       12.07       10.98      1.30 o 
   5  12   0        1.10        1.29      1.93 o 
   1  13   0       35.66       24.40      1.66 o 
   2  13   0       46.25       50.27      1.73 o 
   3  13   0       20.87       25.26      1.41 o 
   4  13   0        0.64        0.49      0.93 o 
   5  13   0        0.34       -1.35      1.35 o 
   0  14   0       96.29       69.87      3.02 o 
   1  14   0        9.57       20.46      1.57 o 
   2  14   0       34.29       40.91      1.65 o 
   3  14   0       13.50       20.30      1.70 o 
   4  14   0        2.38        2.96      1.14 o 
   5  14   0        0.03       -1.29      1.29 o 
   1  15   0        4.42       10.35      1.33 o 
   2  15   0       90.49      125.57      2.50 o 
   3  15   0       42.97       43.14      2.34 o 
   4  15   0        3.38        2.95      1.29 o 
   5  15   0        3.92        3.92      2.08 o 
   0  16   0      214.57      226.52     10.27 o 
   1  16   0        0.45       -0.14      0.98 o 
   2  16   0       18.62       28.28      2.10 o 
   3  16   0        1.35       -0.69      1.12 o 
   4  16   0        8.49        9.87      1.51 o 
   1  17   0        0.01       -0.15      0.96 o 
   2  17   0       19.72       32.51      2.60 o 
   3  17   0        0.36       -0.96      0.96 o 
   4  17   0        0.05       -1.31      1.77 o 
   0  18   0       22.32       27.45      1.85 o 
   1  18   0        8.87       10.83      1.22 o 
   2  18   0        5.41        7.42      1.74 o 
   3  18   0        0.00       -0.61      1.30 o 
   4  18   0        3.37        2.64      2.18 o 
   1  19   0        0.19        0.06      0.84 o 
   2  19   0        0.19       -0.17      1.13 o 
   3  19   0        0.47        0.25      1.87 o 
   0  20   0        2.91       -0.42      2.09 o 
   1  20   0        3.69        8.71      2.13 o 
   2  20   0        1.22        4.35      1.91 o 
   3  20   0        0.13        2.22      1.49 o 
   1  21   0        0.23        4.80      2.71 o 
   2  21   0        1.30        2.36      2.68 o 
   0  22   0        0.36        5.94      2.82 o 
   1  22   0        0.01        4.45      2.63 o 
  -7   0   1        2.34        2.22      1.79 o 
  -6   0   1        6.71        5.65      1.74 o 
  -5   0   1       50.99       57.49      2.05 o 
  -4   0   1      428.99      392.98      5.67 o 
  -3   0   1        1.02        0.16      0.51 o 
  -2   0   1      896.62      962.37      6.48 o 
  -1   0   1      128.87       75.78      1.39 o 
   0   0   1     2773.63     2265.33     44.22 o 
   1   0   1     2750.84     3159.28     25.50 o 
   2   0   1     1732.78     1584.97     11.98 o 
   3   0   1       12.89       14.66      1.62 o 
   4   0   1       14.35       17.69      1.45 o 
   5   0   1      300.84      350.33      9.12 o 
   6   0   1       26.83       26.68      2.68 o 
  -7   1   1        4.33        5.78      1.73 o 
  -6   1   1       16.26       16.95      1.57 o 
  -5   1   1       16.54       15.42      1.34 o 
  -4   1   1      458.17      379.18      3.27 o 
  -2   1   1      793.11      727.33      3.76 o 
  -1   1   1     4787.16     4515.85     19.73 o 
   0   1   1      885.87      925.41      8.41 o 
   1   1   1     3571.57     3522.11     24.08 o 
   2   1   1      330.04      273.30      2.05 o 
   3   1   1      893.71      841.98      5.90 o 
   4   1   1        0.10       -0.64      0.64 o 
   5   1   1       29.67       29.76      1.43 o 
   6   1   1        5.27        5.88      1.29 o 
  -7   2   1        0.34        0.86      1.57 o 
  -6   2   1       22.01       21.72      2.23 o 
  -5   2   1       18.17       24.84      1.25 o 
  -4   2   1      405.11      355.18      3.58 o 
  -3   2   1     1029.12      998.48      5.94 o 
  -2   2   1       21.36       12.92      0.54 o 
  -1   2   1    11661.53     9755.71     70.40 o 
   0   2   1       23.23       28.53      0.73 o 
   1   2   1    15783.05    12696.64    250.40 o 
   2   2   1      293.81      259.00      3.88 o 
   3   2   1       48.19       47.58      1.69 o 
   4   2   1      219.42      244.02      2.75 o 
   5   2   1        9.84       14.28      1.17 o 
   6   2   1        0.17        1.14      0.94 o 
  -7   3   1        6.49        7.93      2.00 o 
  -6   3   1       18.47       17.35      1.95 o 
  -5   3   1        0.70        1.55      1.07 o 
  -4   3   1      601.17      639.45      6.62 o 
  -3   3   1      544.05      451.11      3.99 o 
  -2   3   1       84.12      109.52      1.26 o 
  -1   3   1     3024.34     3081.26     14.12 o 
   0   3   1     5001.68     4529.58     29.00 o 
   1   3   1      514.05      516.92      3.93 o 
   2   3   1      381.05      398.46      3.57 o 
   3   3   1      569.72      593.93      4.01 o 
   4   3   1       53.47       58.54      1.51 o 
   5   3   1        1.35        0.58      0.80 o 
   6   3   1        0.06        0.27      0.94 o 
  -7   4   1        0.47        1.48      1.55 o 
  -6   4   1        0.43        2.07      1.29 o 
  -5   4   1      183.50      182.96      4.66 o 
  -4   4   1      121.52      118.61      3.16 o 
  -3   4   1        1.89        1.61      0.64 o 
  -2   4   1      204.78      185.40      2.17 o 
  -1   4   1      191.34      134.79      1.44 o 
   0   4   1      490.14      537.75      3.97 o 
   1   4   1      149.78      139.61      1.58 o 
   2   4   1        0.61        1.61      0.46 o 
   3   4   1        5.86        6.26      0.51 o 
   4   4   1       40.88       46.92      1.29 o 
   5   4   1       42.39       41.71      1.60 o 
   6   4   1        0.08        0.20      0.95 o 
  -6   5   1        4.72        3.53      1.61 o 
  -5   5   1        4.15        5.21      1.94 o 
  -4   5   1       96.61      100.14      2.94 o 
  -3   5   1        5.83        9.52      0.91 o 
  -2   5   1      108.57      106.61      1.39 o 
  -1   5   1      378.28      521.99      5.23 o 
   0   5   1       25.69       16.37      0.56 o 
   1   5   1     1709.89     1670.23     10.20 o 
   2   5   1      227.24      204.37      2.73 o 
   3   5   1        0.66        0.22      0.44 o 
   4   5   1      156.39      159.92      2.10 o 
   5   5   1        0.20       -0.76      0.76 o 
   6   5   1        9.12        9.34      1.32 o 
  -6   6   1       26.18       17.97      2.02 o 
  -5   6   1        0.19        1.27      1.19 o 
  -4   6   1       36.58       50.10      3.31 o 
  -3   6   1        3.95        3.34      0.69 o 
  -2   6   1      531.72      512.75      3.66 o 
  -1   6   1       10.95       17.35      0.84 o 
   0   6   1       76.28       62.81      1.09 o 
   1   6   1      118.49       78.27      1.73 o 
   2   6   1      349.72      337.28      2.66 o 
   3   6   1       11.50       11.51      0.78 o 
   4   6   1       21.92       22.33      1.20 o 
   5   6   1       12.52        6.70      1.11 o 
   6   6   1        8.96        5.95      1.23 o 
  -6   7   1        2.09        0.43      1.21 o 
  -5   7   1        0.20        0.07      1.13 o 
  -4   7   1      263.73      312.57      5.89 o 
  -2   7   1      102.63      112.14      2.43 o 
  -1   7   1      151.28      231.83      2.73 o 
   0   7   1     1162.55     1137.90      9.58 o 
   1   7   1      547.85      617.07      6.48 o 
   2   7   1      251.56      277.64      2.54 o 
   3   7   1      156.92      190.98      2.38 o 
   4   7   1      110.62      125.56      1.85 o 
   5   7   1        1.30        0.97      0.91 o 
   6   7   1       10.33       10.28      1.62 o 
  -6   8   1        6.59        6.75      1.51 o 
  -5   8   1       49.80       36.41      2.46 o 
  -4   8   1       60.78       80.60      2.83 o 
  -3   8   1        0.50        2.14      0.61 o 
  -2   8   1      300.88      340.10      3.14 o 
  -1   8   1       66.65       91.97      1.72 o 
   0   8   1        1.52        4.31      0.70 o 
   1   8   1       24.31       11.72      1.18 o 
   2   8   1       75.07       72.12      1.40 o 
   3   8   1        2.60        1.31      0.59 o 
   4   8   1       85.15       99.40      1.92 o 
   5   8   1        4.97        0.82      1.04 o 
   6   8   1        0.01       -1.38      1.38 o 
  -6   9   1        9.99        5.82      1.56 o 
  -5   9   1        7.41        8.31      1.53 o 
  -4   9   1      176.15      172.02      4.32 o 
  -3   9   1        5.34        0.89      0.61 o 
  -2   9   1      227.16      318.81      3.54 o 
  -1   9   1       31.80       20.89      1.39 o 
   0   9   1       22.38       19.93      1.12 o 
   1   9   1       32.58       38.96      4.65 o 
   2   9   1       31.67       36.01      1.33 o 
   3   9   1       33.14       40.71      1.77 o 
   4   9   1       24.50       17.57      0.93 o 
   5   9   1        5.38        6.50      1.56 o 
   6   9   1        2.73       -0.38      1.58 o 
  -6  10   1        1.74        1.23      1.24 o 
  -5  10   1        2.17       -0.88      1.61 o 
  -4  10   1        4.99        7.73      1.45 o 
  -3  10   1        4.48        3.88      0.99 o 
  -2  10   1      292.53      358.90      3.91 o 
  -1  10   1       66.16       73.94      2.01 o 
   0  10   1       35.19       32.18      1.12 o 
   1  10   1       79.76       53.44      2.59 o 
   2  10   1      237.20      220.60      4.38 o 
   3  10   1        0.08        0.21      0.64 o 
   4  10   1        3.46        3.27      0.86 o 
   5  10   1        3.37       -0.57      1.13 o 
   6  10   1        3.10        3.61      1.61 o 
  -6  11   1        0.02       -1.25      1.25 o 
  -4  11   1        7.34        5.40      1.36 o 
  -3  11   1       43.58       60.82      1.41 o 
  -2  11   1       82.43       83.57      2.32 o 
   0  11   1      211.53      185.21      3.39 o 
   1  11   1       85.16       71.26      3.03 o 
   2  11   1        0.03        0.21      1.02 o 
   3  11   1       36.76       49.15      1.79 o 
   4  11   1       39.65       35.38      2.18 o 
   5  11   1        2.38        1.05      1.40 o 
  -6  12   1        4.16        2.55      1.47 o 
  -5  12   1        1.97        0.66      1.11 o 
  -4  12   1       15.24       14.74      1.75 o 
  -3  12   1       11.71       15.45      0.89 o 
  -2  12   1       35.72       46.42      1.95 o 
  -1  12   1       18.16       15.63      1.67 o 
   0  12   1        0.18       -0.03      0.55 o 
   1  12   1       10.00        4.96      1.66 o 
   2  12   1       43.07       56.19      3.83 o 
   3  12   1        4.00        3.64      0.87 o 
   4  12   1        7.33        8.81      1.40 o 
   5  12   1        5.39        3.40      1.48 o 
  -5  13   1        0.28       -0.74      1.06 o 
  -4  13   1        2.89        0.58      0.73 o 
  -3  13   1       30.93       33.85      1.52 o 
  -2  13   1       33.80       36.54      1.61 o 
  -1  13   1      124.11      129.40      3.82 o 
   1  13   1       38.19       37.62      2.32 o 
   2  13   1       37.77       38.20      3.17 o 
   3  13   1        4.60        5.97      1.05 o 
   4  13   1        0.07       -0.82      0.82 o 
   5  13   1        0.35        0.27      1.34 o 
  -5  14   1        9.42        6.47      1.49 o 
  -4  14   1        0.05        0.18      0.79 o 
  -3  14   1        1.29        2.20      0.96 o 
  -2  14   1       26.86       34.25      1.66 o 
  -1  14   1      152.14      143.69      3.15 o 
   0  14   1        0.17       -0.62      0.62 o 
   1  14   1      263.84      253.51      5.18 o 
   2  14   1        0.02       -0.09      0.89 o 
   3  14   1        0.00        0.68      1.07 o 
   4  14   1        2.65        3.83      1.16 o 
   5  14   1        1.54        0.54      1.46 o 
  -5  15   1        0.47        1.50      1.63 o 
  -4  15   1       19.80       20.28      1.49 o 
  -3  15   1        1.12        1.09      0.84 o 
  -2  15   1        6.25        5.10      0.94 o 
  -1  15   1       92.04       89.86      2.83 o 
   1  15   1        5.77        5.70      1.42 o 
   2  15   1       18.19       20.94      1.62 o 
   3  15   1       35.99       50.24      2.55 o 
   4  15   1        1.57        1.99      1.16 o 
   5  15   1        2.16        1.01      1.80 o 
  -4  16   1       17.47       19.30      1.32 o 
  -3  16   1       19.96       22.63      1.47 o 
  -2  16   1        0.04       -0.17      0.75 o 
  -1  16   1        0.68       -0.45      0.63 o 
   0  16   1        8.45        8.90      0.94 o 
   1  16   1       21.67       27.14      2.72 o 
   2  16   1       17.43       11.02      1.55 o 
   3  16   1       14.66       19.16      1.88 o 
   4  16   1        0.01       -1.30      1.30 o 
  -4  17   1        2.35        2.80      0.96 o 
  -3  17   1        0.12        0.96      0.80 o 
  -2  17   1        5.14        5.49      1.02 o 
  -1  17   1        1.86        0.81      0.74 o 
   0  17   1        1.98        3.53      0.82 o 
   1  17   1       11.81       14.64      4.19 o 
   2  17   1        0.67        0.84      1.00 o 
   3  17   1        8.61       15.33      1.83 o 
   4  17   1        4.88        4.77      1.82 o 
  -4  18   1        0.02        0.26      1.01 o 
  -3  18   1        0.23       -0.88      0.88 o 
  -2  18   1        3.00        5.47      1.08 o 
  -1  18   1        0.77        0.62      0.75 o 
   0  18   1        6.50        7.92      1.46 o 
   1  18   1       17.81       26.43      2.31 o 
   2  18   1        0.24        0.97      1.06 o 
   3  18   1        4.07        6.47      1.52 o 
  -3  19   1        0.64        0.03      0.98 o 
  -2  19   1        0.26       -0.64      0.92 o 
  -1  19   1       14.77       21.13      2.46 o 
   0  19   1        0.04        0.46      1.19 o 
   1  19   1        0.00       -0.83      0.83 o 
   2  19   1        0.16       -0.24      1.06 o 
   3  19   1        0.05       -1.09      1.09 o 
  -3  20   1        1.51        0.22      1.42 o 
  -2  20   1        0.21        1.43      1.43 o 
  -1  20   1        1.67        4.51      2.49 o 
   0  20   1        2.28        2.87      1.61 o 
   1  20   1        0.02       -0.28      0.90 o 
   2  20   1        0.21       -0.65      1.11 o 
  -2  21   1        0.22        2.21      2.21 o 
  -1  21   1        4.47        0.92      2.22 o 
   0  21   1        2.16        3.71      2.01 o 
   1  21   1        1.03        0.00      2.06 o 
   2  21   1        0.12        1.91      2.31 o 
   0  22   1        0.18        1.76      2.17 o 
  -7   0   2       12.44       12.34      5.01 o 
  -6   0   2        3.46        0.93      3.17 o 
  -5   0   2       95.55      102.56      9.51 o 
  -4   0   2      283.33      231.78      7.74 o 
  -2   0   2      623.51      623.39      5.05 o 
  -1   0   2      718.46      820.26      7.67 o 
   0   0   2     7641.30     6987.20     77.96 o 
   1   0   2       12.68       15.70      2.45 o 
   2   0   2      115.91      163.33      2.65 o 
   3   0   2        0.03       -0.58      0.58 o 
   4   0   2        5.31        7.77      1.15 o 
   5   0   2        5.92        6.17      1.58 o 
   6   0   2        1.22        0.58      1.42 o 
  -7   1   2        2.31        6.65      4.40 o 
  -6   1   2        0.00       -1.23      2.15 o 
  -5   1   2      114.73      128.27      4.08 o 
  -4   1   2       18.17       14.43      1.06 o 
  -3   1   2      237.39      216.64      2.31 o 
  -2   1   2      339.51      292.04      2.39 o 
  -1   1   2     1352.77     1313.23      8.73 o 
   0   1   2     2174.47     2177.65     16.75 o 
   1   1   2      431.05      370.50      3.72 o 
   2   1   2      202.52      179.85      2.16 o 
   3   1   2       42.08       42.76      2.21 o 
   4   1   2      295.53      306.91      3.74 o 
   5   1   2       21.82       14.85      1.37 o 
   6   1   2       13.75       17.40      2.00 o 
  -7   2   2        7.46        6.85      4.04 o 
  -6   2   2       15.82       17.87      2.39 o 
  -5   2   2        0.93        1.88      1.14 o 
  -4   2   2       81.41       51.57      1.98 o 
  -3   2   2      534.96      445.53      3.00 o 
  -2   2   2      161.07      137.16      1.51 o 
  -1   2   2      518.54      567.00      4.14 o 
   0   2   2      101.29       72.35      2.53 o 
   1   2   2      252.43      249.48      3.25 o 
   2   2   2      237.14      267.29      3.22 o 
   3   2   2      477.20      496.02      4.59 o 
   4   2   2      160.09      172.94      2.91 o 
   5   2   2        0.00        0.31      0.84 o 
   6   2   2       17.99       19.71      1.76 o 
  -7   3   2        0.82        3.70      3.93 o 
  -6   3   2        0.02        1.89      1.28 o 
  -5   3   2       59.65       54.54      2.95 o 
  -4   3   2        9.95        8.50      0.98 o 
  -3   3   2       27.95       35.08      1.14 o 
  -2   3   2       91.29      129.38      1.75 o 
  -1   3   2       65.40      100.16      1.24 o 
   0   3   2     2536.47     2336.33     15.93 o 
   1   3   2       29.79       21.76      1.14 o 
   2   3   2       79.57       96.38      1.43 o 
   3   3   2        0.17       -0.13      0.42 o 
   4   3   2       41.66       47.35      1.54 o 
   5   3   2       31.27       40.18      1.87 o 
   6   3   2        0.01        0.68      0.92 o 
  -7   4   2       11.29       15.23      2.47 o 
  -6   4   2        3.83        5.03      1.49 o 
  -5   4   2        4.55        4.57      1.33 o 
  -4   4   2      109.53      124.09      2.46 o 
  -3   4   2      102.18       89.14      1.24 o 
  -2   4   2      148.65      172.33      1.84 o 
  -1   4   2        0.52        0.03      0.40 o 
   0   4   2     5666.61     4868.33     31.24 o 
   1   4   2       46.76       59.45      1.48 o 
   2   4   2        7.23        7.44      0.63 o 
   3   4   2      134.76      139.28      1.91 o 
   4   4   2       26.28       25.39      1.08 o 
   5   4   2        0.16        0.05      0.75 o 
   6   4   2        0.15        0.29      0.91 o 
  -6   5   2       18.13       16.44      2.01 o 
  -5   5   2       30.10       25.39      1.44 o 
  -4   5   2       20.26       22.11      1.35 o 
  -3   5   2      234.99      250.58      2.26 o 
  -1   5   2      245.76      174.32      2.11 o 
   0   5   2     1462.04     1437.96     11.19 o 
   1   5   2        1.36        2.52      0.60 o 
   2   5   2      149.16      150.15      2.22 o 
   3   5   2       38.76       47.96      1.80 o 
   4   5   2       52.11       55.13      1.24 o 
   5   5   2        3.42        1.35      0.78 o 
   6   5   2        3.42        3.04      1.44 o 
  -6   6   2       46.96       36.41      1.86 o 
  -5   6   2        0.71        0.70      0.87 o 
  -4   6   2      216.34      231.03      3.76 o 
  -3   6   2       43.32       54.10      1.23 o 
  -2   6   2        8.78       13.85      0.78 o 
  -1   6   2      395.80      322.24      3.20 o 
   0   6   2     1704.04     1971.82     13.18 o 
   1   6   2        4.07        5.81      0.50 o 
   2   6   2       47.52       60.73      1.93 o 
   3   6   2       81.44       96.96      1.66 o 
   4   6   2        0.04       -0.31      0.49 o 
   5   6   2        0.22       -0.13      0.86 o 
   6   6   2        2.38        0.76      0.98 o 
  -6   7   2        1.07        1.22      0.94 o 
  -5   7   2       57.59       37.05      1.80 o 
  -4   7   2        4.30        4.03      0.99 o 
  -3   7   2        0.51       -0.04      0.50 o 
  -2   7   2      158.19      211.41      2.45 o 
  -1   7   2       16.94       10.48      0.87 o 
   0   7   2       94.90       99.94      1.52 o 
   1   7   2       21.01       13.87      1.38 o 
   2   7   2        2.55        0.89      0.49 o 
   3   7   2        4.93        4.79      0.67 o 
   4   7   2       15.19       12.91      0.94 o 
   5   7   2       25.30       13.20      1.26 o 
   6   7   2        0.00       -0.21      0.89 o 
  -6   8   2        0.24        0.74      0.86 o 
  -5   8   2        3.44        1.17      0.89 o 
  -4   8   2        0.69       -0.50      0.75 o 
  -3   8   2      109.64      160.88      2.31 o 
  -2   8   2      136.89      180.29      2.32 o 
  -1   8   2      353.61      339.79      3.58 o 
   0   8   2       44.06       27.75      1.74 o 
   1   8   2      389.56      360.97      4.78 o 
   2   8   2      154.43      130.86      2.61 o 
   3   8   2      101.87      104.22      2.43 o 
   4   8   2       15.55       10.46      0.83 o 
   5   8   2        2.18        4.02      0.97 o 
   6   8   2        3.96        1.46      1.15 o 
  -6   9   2       10.25        8.14      1.19 o 
  -5   9   2        2.61        8.60      1.20 o 
  -4   9   2       86.34       95.95      2.62 o 
  -3   9   2      319.79      377.00      7.00 o 
  -2   9   2      114.29       94.56      1.60 o 
  -1   9   2       30.36       32.58      1.51 o 
   0   9   2      102.14      111.11      2.48 o 
   1   9   2      443.98      414.53      8.03 o 
   2   9   2        2.97        2.17      0.60 o 
   3   9   2      137.42      144.01      2.48 o 
   4   9   2       33.77       33.57      1.24 o 
   5   9   2       22.46       16.51      1.65 o 
   6   9   2        0.39        2.63      1.45 o 
  -6  10   2       10.91       11.89      1.60 o 
  -5  10   2        1.26        0.01      0.94 o 
  -4  10   2       28.09       28.65      1.73 o 
  -3  10   2       94.03      134.94      1.90 o 
  -2  10   2        5.71        3.17      0.73 o 
  -1  10   2       36.60       48.03      1.67 o 
   1  10   2        8.97       11.97      1.43 o 
   2  10   2        6.02        6.82      1.12 o 
   3  10   2      102.85      127.99      2.38 o 
   4  10   2        0.08        0.88      0.68 o 
   5  10   2        0.65        0.08      1.31 o 
  -6  11   2        2.23        0.10      1.00 o 
  -4  11   2        5.25        4.95      1.14 o 
  -3  11   2       17.77       10.75      0.77 o 
  -2  11   2      126.83      164.59      2.80 o 
  -1  11   2        6.05        7.40      0.89 o 
   0  11   2       21.25       18.17      1.69 o 
   1  11   2       28.88       23.90      1.87 o 
   2  11   2       13.45       15.00      1.36 o 
   3  11   2       16.83       16.01      1.55 o 
   4  11   2        0.46       -0.24      1.19 o 
   5  11   2        3.33        0.74      1.34 o 
  -6  12   2        1.94        3.46      1.18 o 
  -5  12   2        0.77       -1.04      1.04 o 
  -4  12   2       32.50       28.22      2.36 o 
  -3  12   2        0.04        0.13      0.64 o 
  -2  12   2       51.91       63.15      1.74 o 
  -1  12   2      165.58      176.93      3.24 o 
   0  12   2      140.73      112.06      3.31 o 
   1  12   2        8.59        3.45      1.18 o 
   2  12   2       20.61       18.80      1.74 o 
   3  12   2       15.99       17.74      1.28 o 
   4  12   2        0.72        2.28      1.21 o 
   5  12   2        0.32       -1.26      1.26 o 
  -5  13   2        0.70        1.18      0.95 o 
  -4  13   2        3.81        2.14      1.18 o 
  -3  13   2       35.29       43.60      2.27 o 
  -2  13   2       13.60       17.52      1.27 o 
  -1  13   2       20.24       16.16      1.63 o 
   0  13   2        0.02        1.66      1.11 o 
   1  13   2       12.37        9.89      1.49 o 
   2  13   2       81.73      106.57      3.39 o 
   3  13   2        3.21        5.40      1.05 o 
   4  13   2        3.49        1.90      1.35 o 
   5  13   2        0.85        0.46      1.37 o 
  -5  14   2        0.30        1.23      1.08 o 
  -4  14   2        0.11        0.48      0.95 o 
  -3  14   2       51.64       51.39      1.84 o 
  -2  14   2        9.77       12.97      1.07 o 
  -1  14   2        2.78        4.04      0.88 o 
   0  14   2       84.65       77.04      2.95 o 
   1  14   2        0.96       -0.94      0.94 o 
   2  14   2        3.74        5.79      1.21 o 
   3  14   2        2.48        0.20      0.93 o 
   4  14   2       10.58       12.71      1.83 o 
   5  14   2        0.14       -0.58      1.55 o 
  -5  15   2        0.35       -0.92      0.92 o 
  -4  15   2        3.33        1.26      0.98 o 
  -3  15   2        0.07        0.17      0.76 o 
  -2  15   2        2.27        2.97      0.79 o 
  -1  15   2       30.15       26.20      1.41 o 
   0  15   2        0.38        0.39      1.05 o 
   1  15   2        2.36        3.38      1.26 o 
   3  15   2        0.84        1.07      0.99 o 
   4  15   2        5.71        6.73      2.19 o 
  -4  16   2        0.06        0.10      0.70 o 
  -3  16   2        2.70        1.58      0.82 o 
  -2  16   2        0.14       -0.11      0.76 o 
  -1  16   2       25.45       24.39      1.80 o 
   0  16   2        5.46        3.27      1.28 o 
   1  16   2       28.77       36.54      2.52 o 
   2  16   2       41.87       50.04      2.60 o 
   3  16   2        8.20        5.55      1.25 o 
   4  16   2        1.36       -0.58      1.31 o 
  -4  17   2        1.87        2.11      0.85 o 
  -3  17   2        6.54        9.20      1.07 o 
  -2  17   2        5.97        4.90      1.26 o 
  -1  17   2        7.07        5.30      0.91 o 
   0  17   2       32.86       29.33      2.34 o 
   1  17   2        2.86        0.63      1.05 o 
   2  17   2        0.00        1.78      1.29 o 
   3  17   2        6.82        6.94      1.72 o 
   4  17   2        4.42        5.07      2.04 o 
  -4  18   2        0.42        0.06      0.97 o 
  -3  18   2        2.56        4.84      1.46 o 
  -2  18   2        0.75       -0.08      0.98 o 
  -1  18   2        0.40        0.45      1.38 o 
   0  18   2        2.81        7.03      1.58 o 
   1  18   2        1.82        1.23      1.05 o 
   2  18   2        1.69        5.01      1.87 o 
   3  18   2        0.57       -0.30      1.14 o 
  -3  19   2        0.47       -1.22      1.22 o 
  -2  19   2        1.74       -0.37      1.84 o 
  -1  19   2        2.33        0.86      2.00 o 
   0  19   2        3.90        4.31      1.31 o 
   1  19   2        0.16       -0.61      0.97 o 
   2  19   2        1.99        5.13      1.34 o 
   3  19   2        0.23       -1.14      1.14 o 
  -3  20   2        1.06        0.04      1.28 o 
  -2  20   2        0.00        0.88      1.86 o 
  -1  20   2        0.12        4.03      2.38 o 
   0  20   2        0.48       -1.41      2.16 o 
   1  20   2        2.58        6.98      1.91 o 
   2  20   2        3.53        3.69      1.94 o 
  -2  21   2        2.22        2.90      2.30 o 
  -1  21   2        0.77       -1.94      1.94 o 
   0  21   2        0.34       -1.82      1.82 o 
  -7   0   3        1.29        2.32      3.96 o 
  -6   0   3        6.31        4.28      4.01 o 
  -5   0   3      144.09      162.68     11.77 o 
  -4   0   3        7.52        5.52      1.65 o 
  -3   0   3      539.15      558.11      7.09 o 
  -2   0   3      321.74      362.92      6.07 o 
  -1   0   3      424.55      421.78      5.54 o 
   0   0   3       75.00       65.71      2.57 o 
   1   0   3       17.38       21.38      1.74 o 
   2   0   3      201.99      227.64      6.22 o 
   3   0   3      161.04      163.87      9.06 o 
   4   0   3        9.95        9.52      1.41 o 
   5   0   3       60.49       70.17      4.00 o 
   6   0   3        0.84       -0.93      1.31 o 
  -7   1   3       10.37       10.33      5.16 o 
  -6   1   3        7.40        7.28      2.88 o 
  -5   1   3       14.82       10.69      2.98 o 
  -4   1   3      225.89      203.67      7.15 o 
  -3   1   3        0.68        0.73      0.51 o 
  -2   1   3      205.73      228.34      2.73 o 
  -1   1   3      563.15      517.75      4.96 o 
   0   1   3     1192.24     1071.82      9.89 o 
   1   1   3        9.19        8.36      1.51 o 
   2   1   3       74.57       74.38      1.99 o 
   3   1   3       14.43       12.93      0.95 o 
   4   1   3       82.01       94.84      1.96 o 
   5   1   3       26.95       26.55      1.96 o 
   6   1   3        1.56        2.75      1.11 o 
  -7   2   3        1.00       -0.25      3.73 o 
  -6   2   3       20.23       19.49      5.53 o 
  -5   2   3        0.06       -0.27      1.57 o 
  -4   2   3       17.07       23.71      1.33 o 
  -3   2   3       71.76       60.83      1.34 o 
  -2   2   3      272.76      236.94      2.93 o 
  -1   2   3       22.61       19.38      0.90 o 
   0   2   3      724.08      691.87      8.43 o 
   1   2   3        9.79       16.42      1.31 o 
   2   2   3        1.42        0.58      0.58 o 
   3   2   3       25.87       24.80      1.16 o 
   4   2   3       29.36       32.25      1.64 o 
   5   2   3        2.68        3.07      0.93 o 
   6   2   3        6.16        6.61      1.25 o 
  -7   3   3        8.28        6.11      4.61 o 
  -6   3   3        0.53        0.52      3.34 o 
  -5   3   3       18.13       14.98      4.12 o 
  -4   3   3      133.85      119.34      2.96 o 
  -3   3   3      140.10      159.91      2.32 o 
  -2   3   3       12.72       17.08      0.98 o 
  -1   3   3       37.82       22.32      2.50 o 
   0   3   3      262.73      206.93      2.74 o 
   1   3   3      266.35      275.79     10.03 o 
   2   3   3      270.15      296.39      3.50 o 
   3   3   3      100.72      109.37      1.99 o 
   4   3   3        0.33        0.57      0.57 o 
   5   3   3        2.02        2.50      0.86 o 
   6   3   3        0.38        0.52      0.87 o 
  -6   4   3        0.35        0.76      1.86 o 
  -5   4   3      100.84       92.22      2.95 o 
  -4   4   3       13.45       16.45      1.04 o 
  -3   4   3       27.93       32.24      1.14 o 
  -2   4   3      106.30       81.57      1.91 o 
  -1   4   3      439.31      571.05      6.04 o 
   0   4   3       26.59       27.87      1.19 o 
   1   4   3      205.80      235.09      4.71 o 
   2   4   3       77.86       70.65      1.55 o 
   3   4   3        5.61        6.96      0.85 o 
   4   4   3        1.20        1.61      0.63 o 
   5   4   3       21.06       20.24      1.37 o 
   6   4   3        0.01        0.94      0.91 o 
  -6   5   3        5.07        6.74      2.57 o 
  -5   5   3        0.05        0.64      1.86 o 
  -4   5   3       72.99       82.77      2.01 o 
  -3   5   3        4.70        6.26      0.70 o 
  -2   5   3       84.73       91.93      1.61 o 
  -1   5   3        3.58        7.33      0.84 o 
   0   5   3        0.11        0.70      0.75 o 
   1   5   3      291.00      287.40      4.26 o 
   2   5   3       36.16       31.77      1.29 o 
   3   5   3       13.76       17.19      0.99 o 
   4   5   3       73.90       78.58      1.89 o 
   5   5   3       11.30       10.35      1.09 o 
   6   5   3        3.53        2.31      1.00 o 
  -6   6   3        0.26        1.12      2.24 o 
  -5   6   3        1.70        0.56      1.01 o 
  -4   6   3       37.20       38.63      1.69 o 
  -3   6   3       60.40       76.63      1.82 o 
  -2   6   3       61.33       84.60      2.24 o 
  -1   6   3      401.99      342.15      3.70 o 
   0   6   3      112.24      128.30      2.73 o 
   1   6   3      704.58      622.40      7.13 o 
   2   6   3       64.01       61.58      1.67 o 
   3   6   3        0.04       -0.27      0.60 o 
   4   6   3       70.24       77.91      1.65 o 
   5   6   3        5.14        2.17      0.82 o 
   6   6   3        1.11        0.88      0.92 o 
  -6   7   3        0.88        3.51      2.17 o 
  -5   7   3       10.35       10.50      1.28 o 
  -4   7   3        3.64       11.85      1.21 o 
  -3   7   3       45.60       79.83      1.82 o 
  -2   7   3      260.67      267.16      3.42 o 
  -1   7   3      194.67      234.10      2.77 o 
   0   7   3      580.92      544.35      8.96 o 
   1   7   3      143.25      129.30      2.87 o 
   2   7   3        4.53        3.55      0.73 o 
   3   7   3       42.31       48.15      1.35 o 
   4   7   3       50.08       40.28      1.52 o 
   5   7   3        3.66        2.36      0.91 o 
  -6   8   3        0.01       -0.67      0.93 o 
  -5   8   3       96.06       82.96      3.66 o 
  -4   8   3        0.00       -0.16      0.85 o 
  -3   8   3       23.06       34.61      1.54 o 
  -2   8   3       36.14       51.89      1.66 o 
  -1   8   3      107.97      121.55      1.99 o 
   0   8   3      420.57      501.13      5.00 o 
   1   8   3      595.96      622.82      8.41 o 
   2   8   3      105.10      120.81      4.77 o 
   3   8   3        0.00       -0.20      0.54 o 
   4   8   3       16.13       19.56      1.07 o 
   5   8   3        0.01        2.10      0.88 o 
  -6   9   3        8.16        5.11      1.16 o 
  -5   9   3       35.82       34.65      1.96 o 
  -4   9   3        1.24        3.94      1.06 o 
  -2   9   3       59.86       57.29      1.66 o 
  -1   9   3       26.14       35.36      1.60 o 
   0   9   3       64.04       45.22      1.29 o 
   1   9   3      214.60      208.67      7.44 o 
   2   9   3      127.77      136.18      2.67 o 
   3   9   3        0.61       -0.20      0.65 o 
   4   9   3       15.46       13.53      1.00 o 
   5   9   3        1.22        1.25      0.97 o 
  -6  10   3        0.12        2.02      1.09 o 
  -5  10   3       23.10       15.49      1.40 o 
  -4  10   3        2.76        3.36      1.04 o 
  -3  10   3        0.84        0.87      0.73 o 
  -2  10   3       36.38       66.98      1.84 o 
  -1  10   3      114.29      143.19      4.15 o 
   0  10   3       20.89       39.86      2.32 o 
   1  10   3      235.25      245.50      6.17 o 
   2  10   3       94.29      107.06      3.52 o 
   3  10   3        1.63        1.75      0.69 o 
   4  10   3       16.99       16.09      1.03 o 
   5  10   3        0.99        0.63      1.24 o 
  -6  11   3        0.71       -0.29      1.05 o 
  -5  11   3        5.55        3.74      1.08 o 
  -4  11   3       25.49       24.34      1.62 o 
  -3  11   3       42.74       64.32      4.43 o 
  -2  11   3       43.94       42.92      2.09 o 
   0  11   3      164.15      159.87      6.33 o 
   1  11   3        1.95        1.71      1.04 o 
   2  11   3        5.48        7.13      1.42 o 
   3  11   3       41.00       48.51      1.78 o 
   4  11   3       10.45       13.56      1.51 o 
   5  11   3        0.19       -1.10      1.17 o 
  -5  12   3        1.22        0.78      0.91 o 
  -4  12   3       48.20       32.84      1.86 o 
  -1  12   3       30.62       32.77      3.63 o 
   0  12   3        7.36       13.46      1.60 o 
   1  12   3       50.54       46.04      2.84 o 
   2  12   3        5.34        1.44      1.17 o 
   3  12   3        7.46        4.74      1.37 o 
   4  12   3        6.25        8.95      1.40 o 
   5  12   3        2.29        1.65      1.40 o 
  -5  13   3        4.17        3.19      1.11 o 
  -4  13   3        1.33        1.04      1.35 o 
  -3  13   3        3.38        2.63      1.03 o 
  -2  13   3       13.82       12.78      1.38 o 
  -1  13   3        4.46        8.03      1.41 o 
   0  13   3       19.14       14.65      1.73 o 
   1  13   3        7.06        6.76      1.42 o 
   2  13   3        3.21        5.47      1.37 o 
   3  13   3        3.67        7.88      1.52 o 
   4  13   3        2.24        2.76      1.43 o 
  -5  14   3       10.63        8.33      1.89 o 
  -4  14   3       26.95       33.24      2.08 o 
  -3  14   3        4.41        2.40      0.86 o 
  -2  14   3       69.61       78.79      2.76 o 
  -1  14   3        0.01       -1.01      1.33 o 
   0  14   3        3.73        5.09      1.36 o 
   1  14   3        1.00        2.81      1.21 o 
   2  14   3       19.26       25.46      2.21 o 
   3  14   3        9.27        8.55      1.54 o 
   4  14   3        2.05        0.79      1.32 o 
  -5  15   3        0.08       -1.03      1.03 o 
  -4  15   3        9.09        7.04      1.35 o 
  -3  15   3        3.63        0.75      0.83 o 
  -2  15   3       12.36       14.37      1.50 o 
  -1  15   3       12.97        9.31      3.10 o 
   0  15   3       14.56        9.12      1.58 o 
   1  15   3        0.23        0.73      1.45 o 
   2  15   3        2.38        0.66      1.16 o 
   3  15   3        3.64        7.74      1.53 o 
   4  15   3        2.20        2.82      1.51 o 
  -4  16   3        1.84        2.31      1.11 o 
  -3  16   3        0.06       -0.73      0.73 o 
  -2  16   3        8.22        4.79      1.18 o 
  -1  16   3       18.94       18.95      1.94 o 
   0  16   3        3.26        4.15      1.35 o 
   1  16   3        0.22        0.37      1.18 o 
   2  16   3        1.65        3.31      1.31 o 
   3  16   3        1.57        1.79      1.29 o 
   4  16   3        0.24        1.01      1.50 o 
  -4  17   3        2.38        0.58      1.19 o 
  -3  17   3        2.96        2.79      1.17 o 
  -2  17   3        0.07       -0.95      0.95 o 
  -1  17   3       13.12       11.49      1.72 o 
   0  17   3       22.75       25.39      2.25 o 
   1  17   3        0.25       -0.01      1.14 o 
   2  17   3        0.40        1.73      1.30 o 
   3  17   3        0.05       -1.87      1.87 o 
  -3  18   3        0.18       -1.34      1.34 o 
  -2  18   3        7.21        4.86      1.55 o 
  -1  18   3        0.07       -1.43      1.43 o 
   0  18   3        0.86        1.44      1.27 o 
   1  18   3        3.44        6.34      1.55 o 
   2  18   3        0.00        1.14      1.29 o 
   3  18   3        0.36       -0.14      1.08 o 
  -3  19   3        0.79       -1.97      1.97 o 
  -2  19   3        0.07       -1.11      1.11 o 
  -1  19   3        7.47        5.59      1.88 o 
   0  19   3        0.02       -0.29      1.47 o 
   1  19   3        1.10        0.38      2.44 o 
   2  19   3        0.06       -0.53      1.43 o 
  -2  20   3        0.79        0.19      1.60 o 
  -1  20   3        0.73        0.39      1.55 o 
   0  20   3        0.59        0.97      1.62 o 
   1  20   3        0.66       -1.28      1.28 o 
  -1  21   3        0.32       -1.78      1.78 o 
   0  21   3        0.21       -0.93      1.41 o 
  -6   0   4        1.25        2.33      4.09 o 
  -5   0   4       47.49       43.64      4.05 o 
  -4   0   4       36.19       36.26      3.25 o 
  -3   0   4       95.75      134.54      4.18 o 
  -2   0   4       57.43       66.82      2.78 o 
  -1   0   4      866.52      893.93     11.63 o 
   0   0   4      656.57      539.62     12.03 o 
   1   0   4       77.44       83.28      2.71 o 
   2   0   4      189.10      205.29      4.60 o 
   3   0   4      368.36      377.38      7.45 o 
   4   0   4        0.79        0.94      1.00 o 
   5   0   4       11.41       12.31      3.95 o 
  -6   1   4        4.68        4.67      2.99 o 
  -5   1   4        0.71        0.67      1.09 o 
  -4   1   4       27.87       25.60      2.05 o 
  -3   1   4       72.72       63.41      2.08 o 
  -2   1   4      136.24      143.23      2.72 o 
  -1   1   4        0.01       -0.13      0.83 o 
   0   1   4      270.07      334.48      3.75 o 
   1   1   4      201.47      175.80      7.87 o 
   2   1   4        0.93       -0.24      0.94 o 
   3   1   4        4.48        2.33      2.31 o 
   4   1   4       35.41       38.32      1.63 o 
   5   1   4       27.59       34.69      2.27 o 
  -6   2   4       45.79       54.08      8.53 o 
  -5   2   4        2.26        3.65      1.30 o 
  -4   2   4      222.92      196.33      4.44 o 
  -3   2   4       53.78       41.79      1.71 o 
  -2   2   4      428.21      405.80      4.78 o 
  -1   2   4     1024.46      911.66     10.17 o 
   1   2   4       12.49       13.64      4.75 o 
   2   2   4        7.07        6.83      0.91 o 
   3   2   4        6.05        7.70      1.24 o 
   4   2   4       16.42       19.04      1.28 o 
   5   2   4        0.86        2.46      0.96 o 
  -6   3   4        1.03       -2.81      3.61 o 
  -5   3   4       55.11       58.55      3.20 o 
  -4   3   4       48.20       46.07      2.28 o 
  -3   3   4       67.80       62.60      1.98 o 
  -2   3   4        0.86        3.36      0.89 o 
  -1   3   4      150.99      138.08      2.72 o 
   0   3   4       80.22       74.98      2.23 o 
   1   3   4      241.60      222.24      4.28 o 
   2   3   4       21.31       17.44      1.18 o 
   3   3   4        3.07        3.33      0.97 o 
   4   3   4       86.06       93.11      3.01 o 
   5   3   4       13.69       15.69      1.39 o 
  -6   4   4        0.63        1.68      4.01 o 
  -5   4   4        2.63        3.78      1.13 o 
  -4   4   4       77.86       98.65      2.40 o 
  -3   4   4        0.93        0.34      0.73 o 
  -2   4   4       56.97       59.87      1.79 o 
  -1   4   4       45.11       27.93      1.37 o 
   0   4   4      884.85      842.58      9.16 o 
   1   4   4        4.42        2.45      1.28 o 
   2   4   4       16.23       14.38      1.03 o 
   3   4   4      187.96      204.69      2.80 o 
   4   4   4        4.82        4.16      0.92 o 
   5   4   4        0.31        0.07      0.79 o 
  -6   5   4       20.19       19.11      3.46 o 
  -5   5   4        3.22        2.23      1.13 o 
  -4   5   4        2.60        1.08      0.78 o 
  -3   5   4       11.81       12.99      1.20 o 
  -2   5   4      167.15      160.00      2.64 o 
  -1   5   4       85.43       64.25      2.24 o 
   0   5   4       79.12       79.63      2.16 o 
   1   5   4       22.85       25.30      2.34 o 
   2   5   4       54.68       72.10      1.63 o 
   3   5   4        0.04       -0.24      0.69 o 
   4   5   4       32.04       43.02      2.31 o 
   5   5   4        8.58        8.03      1.11 o 
  -6   6   4        1.78        2.20      2.24 o 
  -5   6   4        0.56       -0.25      1.49 o 
  -4   6   4       70.96      101.42      2.48 o 
  -3   6   4      119.05      159.04      2.98 o 
  -2   6   4       23.84       21.00      1.21 o 
  -1   6   4      131.87      153.84      3.38 o 
   0   6   4      115.78      117.19      3.39 o 
   1   6   4        4.78        4.50      1.45 o 
   2   6   4        8.34        8.44      0.91 o 
   3   6   4       25.35       33.06      1.61 o 
   4   6   4        5.68        3.27      0.94 o 
   5   6   4        0.50        1.81      1.02 o 
  -6   7   4       17.96       14.04      3.15 o 
  -5   7   4       48.97       35.69      3.15 o 
  -4   7   4       55.35       40.33      1.70 o 
  -3   7   4      193.70      151.32      2.58 o 
  -2   7   4      382.56      458.69      4.96 o 
  -1   7   4       78.53       72.49      1.95 o 
   0   7   4       55.96       31.62      1.89 o 
   1   7   4       87.74      120.63      4.37 o 
   2   7   4       92.10      110.05      3.03 o 
   3   7   4       15.15       17.59      1.18 o 
   4   7   4        0.49        0.98      0.87 o 
   5   7   4       30.51       29.19      1.83 o 
  -6   8   4        1.70       -0.34      2.04 o 
  -5   8   4       21.78       19.07      1.69 o 
  -4   8   4      214.04      265.02      3.97 o 
  -2   8   4        9.45        8.42      0.95 o 
  -1   8   4        3.07        0.49      0.65 o 
   0   8   4     1005.82     1081.79     11.51 o 
   1   8   4       36.03       39.12      2.46 o 
   2   8   4       37.41       39.75      3.39 o 
   3   8   4      127.56      140.12      2.53 o 
   4   8   4        2.27       -0.13      0.78 o 
   5   8   4        8.39       11.29      1.64 o 
  -6   9   4       11.39        7.85      4.47 o 
  -5   9   4        0.01        0.79      1.15 o 
  -4   9   4       11.81        8.79      1.00 o 
  -3   9   4       37.61       58.35      3.80 o 
  -1   9   4       21.03       24.24      1.22 o 
   0   9   4      196.94      249.89      3.09 o 
   1   9   4       83.00       96.47      4.07 o 
   2   9   4       20.42       26.96      1.49 o 
   3   9   4        0.01        0.79      0.63 o 
   4   9   4       10.91       10.32      1.08 o 
   5   9   4        6.13        3.95      1.55 o 
  -6  10   4        0.23       -1.99      3.05 o 
  -5  10   4        8.71        7.99      2.04 o 
  -4  10   4       59.28       75.37      2.93 o 
  -3  10   4       41.05       53.12      2.57 o 
  -2  10   4       28.39       26.61      1.72 o 
  -1  10   4        7.08       14.37      1.15 o 
   0  10   4       13.65       19.08      1.04 o 
   1  10   4       49.92       47.13      3.36 o 
   2  10   4       17.11       13.51      1.45 o 
   3  10   4       11.87       19.38      1.17 o 
   4  10   4        1.67        0.40      1.07 o 
   5  10   4        0.79       -1.28      1.28 o 
  -5  11   4        2.15       -0.74      1.10 o 
  -4  11   4       15.67       18.58      1.86 o 
  -1  11   4        0.02        0.69      0.68 o 
   0  11   4       37.62       29.33      2.10 o 
   2  11   4       72.70       83.46      3.96 o 
   3  11   4       11.21       13.08      1.73 o 
   4  11   4        0.06       -0.13      1.07 o 
  -5  12   4       15.19       15.01      1.68 o 
  -4  12   4        1.21        2.79      1.26 o 
  -3  12   4        1.23        1.81      1.22 o 
  -2  12   4        3.19        5.03      0.99 o 
  -1  12   4       74.47       93.63      3.07 o 
   0  12   4        2.34        3.70      1.22 o 
   1  12   4       78.81       65.72      3.34 o 
   2  12   4       54.11       65.31      3.85 o 
   3  12   4        0.98        1.35      1.26 o 
   4  12   4        1.33        0.67      1.25 o 
  -5  13   4        0.72       -1.12      1.12 o 
  -4  13   4       10.19        8.74      1.54 o 
  -3  13   4       42.81       46.83      4.27 o 
  -1  13   4        3.74        5.87      1.21 o 
   0  13   4       16.05       22.76      2.08 o 
   1  13   4       39.04       39.10      2.61 o 
   2  13   4        0.10       -1.88      1.88 o 
   3  13   4        2.57        2.40      1.49 o 
   4  13   4        4.32        2.82      1.39 o 
  -5  14   4        1.34        2.16      1.61 o 
  -4  14   4       21.51       16.97      1.86 o 
  -3  14   4        4.02        0.91      1.21 o 
  -2  14   4        1.50        1.12      0.98 o 
  -1  14   4       10.22        8.52      1.39 o 
   0  14   4       47.03       41.44      2.67 o 
   1  14   4       22.71       24.70      2.56 o 
   2  14   4        3.07        1.81      2.39 o 
   3  14   4        4.44        9.48      1.84 o 
   4  14   4        0.35       -1.17      1.17 o 
  -4  15   4        4.11        0.97      1.19 o 
  -3  15   4        4.50        3.57      1.38 o 
  -2  15   4        0.15        0.05      0.97 o 
  -1  15   4        5.34        3.48      1.95 o 
   0  15   4       18.13       19.62      2.03 o 
   1  15   4       11.61       12.10      1.75 o 
   2  15   4        0.42        1.99      1.53 o 
   3  15   4        0.02       -1.14      1.99 o 
  -4  16   4        0.19       -1.01      1.01 o 
  -3  16   4        0.57        1.58      1.26 o 
  -2  16   4        7.06        6.61      1.30 o 
  -1  16   4       27.01       25.84      1.98 o 
   0  16   4        0.52       -0.09      1.18 o 
   1  16   4        0.79        0.60      1.51 o 
   2  16   4        0.20        0.31      1.34 o 
   3  16   4        1.83        3.69      1.76 o 
  -4  17   4        0.00       -0.61      1.26 o 
  -3  17   4        2.14        0.57      1.22 o 
  -2  17   4        4.99        4.36      1.44 o 
  -1  17   4        4.01        2.27      1.40 o 
   0  17   4        0.52        1.57      1.25 o 
   1  17   4        1.62        2.09      1.29 o 
   2  17   4        0.52        2.04      1.58 o 
   3  17   4        0.06        0.00      2.84 o 
  -3  18   4        1.32        1.19      1.26 o 
  -2  18   4        0.00       -0.74      1.22 o 
  -1  18   4        2.94       -1.16      2.12 o 
   0  18   4        0.00        2.78      2.11 o 
   1  18   4        0.00       -1.35      1.35 o 
   2  18   4        0.05       -1.67      1.85 o 
  -2  19   4        0.38       -0.84      1.18 o 
  -1  19   4        4.88        2.64      1.51 o 
   0  19   4        0.02        1.67      1.63 o 
   1  19   4        0.78       -0.58      1.66 o 
  -1  20   4        0.60       -0.79      2.78 o 
   0  20   4        1.04       -1.23      1.39 o 
  -6   0   5        0.94        3.59      4.06 o 
  -5   0   5      377.07      405.22     20.65 o 
  -4   0   5       18.59       21.82      2.96 o 
  -3   0   5       21.44       13.31      2.78 o 
  -2   0   5      461.89      411.94      7.60 o 
  -1   0   5      337.13      366.92      6.53 o 
   0   0   5      573.79      550.43     11.43 o 
   1   0   5       18.21       16.01      3.83 o 
   2   0   5       16.18       22.04      3.56 o 
   3   0   5        8.49        7.75      2.58 o 
   4   0   5       77.66       89.01      5.17 o 
   5   0   5        0.49        2.55      2.28 o 
  -6   1   5        0.35       -0.33      1.81 o 
  -5   1   5        1.50        2.06      1.46 o 
  -4   1   5      202.87      185.36      4.81 o 
  -3   1   5      153.30      117.06      2.96 o 
  -2   1   5       11.27       19.96      1.39 o 
  -1   1   5      252.95      168.27      3.19 o 
   0   1   5      546.86      503.23      9.25 o 
   1   1   5       99.78       83.90      6.47 o 
   2   1   5      125.81      128.76      5.09 o 
   3   1   5       43.94       56.60      2.41 o 
   4   1   5        9.08        9.13      2.01 o 
   5   1   5        0.41        0.44      0.99 o 
  -6   2   5        6.29        8.72      2.82 o 
  -5   2   5        1.81        2.57      1.38 o 
  -4   2   5        0.01        0.18      1.21 o 
  -3   2   5       58.73       54.00      2.25 o 
  -2   2   5        0.10       -0.40      0.87 o 
  -1   2   5      485.87      502.87      6.98 o 
   0   2   5      663.33      596.66      6.55 o 
   1   2   5      127.03      118.59      9.81 o 
   2   2   5       80.86       82.39      3.24 o 
   3   2   5        0.37        0.97      0.99 o 
   4   2   5       83.10       87.51      5.19 o 
   5   2   5        3.64        1.95      1.07 o 
  -6   3   5        4.00        3.85      2.39 o 
  -5   3   5        1.90        0.88      1.35 o 
  -4   3   5       22.82       22.25      2.23 o 
  -3   3   5      102.15       92.13      2.86 o 
  -2   3   5       91.00       98.14      4.53 o 
  -1   3   5       28.81       31.24      2.47 o 
   0   3   5      674.66      654.55      8.45 o 
   1   3   5      126.57      133.56      3.23 o 
   2   3   5       70.35       71.48      2.85 o 
   3   3   5       77.86       96.59      2.41 o 
   4   3   5       15.08       19.83      1.86 o 
   5   3   5        0.30        0.77      1.00 o 
  -6   4   5        1.53        1.38      2.56 o 
  -5   4   5      107.55      108.92      3.85 o 
  -4   4   5        2.75        1.65      1.20 o 
  -3   4   5        2.91        1.90      1.02 o 
  -2   4   5      592.03      583.66      7.21 o 
  -1   4   5        0.25        0.54      0.70 o 
   0   4   5       74.27       69.97      4.17 o 
   1   4   5       22.55       19.11      2.39 o 
   2   4   5       17.77       17.27      1.40 o 
   3   4   5        3.02        5.00      1.10 o 
   4   4   5        7.72       10.30      1.55 o 
   5   4   5        9.57       11.95      1.78 o 
  -6   5   5       17.05       17.71      3.33 o 
  -5   5   5       35.15       34.91      3.23 o 
  -4   5   5       92.00      116.26      2.97 o 
  -3   5   5       23.86       35.17      1.77 o 
  -2   5   5       80.52       74.36      2.36 o 
  -1   5   5      565.12      614.67      8.00 o 
   0   5   5      150.55      161.54      4.28 o 
   1   5   5        1.00        4.54      1.28 o 
   2   5   5       55.96       58.18      2.17 o 
   3   5   5       20.48       23.01      1.67 o 
   4   5   5       11.25       11.57      1.51 o 
   5   5   5        4.89        6.79      1.18 o 
  -6   6   5        2.51        2.60      3.60 o 
  -5   6   5       17.49       18.26      2.55 o 
  -4   6   5        9.50       14.56      1.68 o 
  -3   6   5      427.83      483.40      5.99 o 
  -2   6   5       56.42       46.18      1.68 o 
  -1   6   5       36.33       33.72      2.98 o 
   0   6   5       79.48       97.04      2.54 o 
   1   6   5      310.91      325.68      9.35 o 
   2   6   5       16.17       21.19      3.13 o 
   3   6   5        0.31       -0.35      0.81 o 
   4   6   5       64.27       71.30      2.62 o 
   5   6   5        0.08        2.44      0.95 o 
  -6   7   5        5.09        3.00      2.31 o 
  -5   7   5       13.45       10.24      2.16 o 
  -4   7   5       16.38       31.66      2.16 o 
  -2   7   5       74.36       95.23      2.58 o 
  -1   7   5      305.92      383.25      6.03 o 
   0   7   5       36.63       49.10      2.92 o 
   1   7   5        7.81        4.14      1.61 o 
   2   7   5        0.05       -0.75      1.11 o 
   3   7   5      116.76      114.69      2.91 o 
   4   7   5        1.07        3.17      1.05 o 
   5   7   5        1.35        1.98      1.44 o 
  -6   8   5        3.01        4.42      2.39 o 
  -5   8   5        0.81        2.13      1.62 o 
  -4   8   5      179.11      181.71      4.28 o 
  -3   8   5      131.89      157.02      4.09 o 
  -2   8   5       43.64       69.73      2.44 o 
  -1   8   5        3.67        1.92      1.02 o 
   0   8   5        6.72        3.11      1.00 o 
   1   8   5      107.54      119.65      3.03 o 
   2   8   5        4.51        0.81      1.28 o 
   3   8   5        6.41        3.48      1.04 o 
   4   8   5        2.32        3.02      1.22 o 
  -6   9   5       14.78       12.92      4.06 o 
  -5   9   5       66.93       63.80      4.80 o 
  -4   9   5        3.23        0.92      1.06 o 
  -2   9   5       93.33       91.63      2.51 o 
  -1   9   5      128.39      162.34      3.06 o 
   0   9   5       10.64        3.51      1.08 o 
   1   9   5      193.70      201.39      4.32 o 
   2   9   5       37.12       36.89      1.48 o 
   3   9   5       18.88       20.93      1.48 o 
   4   9   5        0.10       -0.65      1.54 o 
  -5  10   5        7.63        9.06      2.09 o 
  -4  10   5        0.05        1.98      1.65 o 
  -3  10   5       68.98       91.67      2.74 o 
  -1  10   5        2.90        0.62      0.89 o 
   0  10   5        3.96        1.56      0.74 o 
   1  10   5      197.69      208.38      4.63 o 
   2  10   5        5.52        6.99      1.24 o 
   3  10   5        0.62       -1.14      1.34 o 
   4  10   5        6.44        2.10      2.01 o 
  -5  11   5        0.78        0.13      2.66 o 
  -4  11   5       13.44       15.54      4.02 o 
  -3  11   5        4.33        9.84      1.38 o 
  -2  11   5        1.82        1.01      0.86 o 
  -1  11   5       74.92       79.32      2.14 o 
   0  11   5       89.82       86.45      2.96 o 
   1  11   5       84.51       83.17      4.16 o 
   2  11   5        0.21        0.15      1.49 o 
   3  11   5       14.70       14.92      3.10 o 
   4  11   5        0.01       -1.47      2.28 o 
  -5  12   5       16.32       14.13      1.71 o 
  -4  12   5        4.86        2.31      1.25 o 
  -3  12   5       30.35       33.26      3.46 o 
  -2  12   5        3.28        6.19      1.04 o 
  -1  12   5       30.65       32.84      1.56 o 
   0  12   5       69.34       57.37      3.02 o 
   1  12   5        6.60        8.57      1.99 o 
   2  12   5        0.81        2.73      1.64 o 
   3  12   5        0.07       -1.23      1.23 o 
   4  12   5        1.40       -2.49      2.49 o 
  -5  13   5        1.29        1.76      1.35 o 
  -4  13   5        1.07        1.52      1.29 o 
  -3  13   5        6.97        7.62      2.05 o 
  -2  13   5        0.01       -1.10      1.10 o 
  -1  13   5        4.57        3.49      1.29 o 
   0  13   5        1.15        0.59      1.17 o 
   1  13   5       48.91       51.94      3.88 o 
   2  13   5        5.55        5.31      3.02 o 
   3  13   5        0.35       -0.18      1.64 o 
  -4  14   5        6.17        4.62      1.38 o 
  -3  14   5        6.16        4.94      1.42 o 
  -2  14   5       21.20       19.63      3.21 o 
  -1  14   5        1.38        2.15      1.09 o 
   0  14   5        0.08       -0.99      0.99 o 
   1  14   5        6.83       11.11      2.13 o 
   2  14   5        4.28        6.20      3.00 o 
   3  14   5        0.21       -1.76      1.76 o 
  -4  15   5        0.02       -0.29      1.20 o 
  -3  15   5        9.99       10.51      1.88 o 
  -2  15   5       12.22        8.43      1.58 o 
  -1  15   5        4.46        3.16      1.12 o 
   0  15   5        1.66       -0.04      1.08 o 
   1  15   5        2.27        0.55      1.49 o 
   2  15   5       15.92       16.82      2.54 o 
   3  15   5        0.44       -0.49      2.68 o 
  -4  16   5        0.38        0.38      1.20 o 
  -3  16   5        9.10        7.39      1.55 o 
  -2  16   5        0.09        1.17      1.79 o 
  -1  16   5        6.54        3.02      1.39 o 
   0  16   5       12.37        8.52      1.75 o 
   1  16   5        0.02       -1.88      1.88 o 
   2  16   5        2.08       -0.28      2.06 o 
  -3  17   5        0.60        0.17      1.21 o 
  -2  17   5        0.01       -0.96      1.86 o 
  -1  17   5        0.20       -1.18      1.18 o 
   0  17   5        2.70        0.75      1.47 o 
   1  17   5        0.00        1.19      2.10 o 
   2  17   5        0.00        1.28      2.10 o 
  -2  18   5        2.44        2.24      1.74 o 
  -1  18   5        2.12        1.06      1.55 o 
   0  18   5        2.22       -1.17      3.18 o 
   1  18   5        0.00       -0.44      2.22 o 
  -1  19   5        0.07       -2.14      2.14 o 
   0  19   5        0.03       -0.39      1.48 o 
  -6   0   6        0.18        2.03      4.57 o 
  -5   0   6        9.70       16.12      3.35 o 
  -4   0   6       87.26       73.88     12.26 o 
  -3   0   6       17.42       11.55      3.05 o 
  -2   0   6        0.50       -1.14      1.22 o 
  -1   0   6      146.08      144.84      7.87 o 
   0   0   6      900.51     1020.08     13.22 o 
   1   0   6       40.38       44.21      5.95 o 
   2   0   6       13.49       19.16      2.92 o 
   3   0   6       66.24       72.24      5.00 o 
   4   0   6       10.78        8.47      4.12 o 
  -6   1   6        2.29        2.93      3.38 o 
  -5   1   6       11.38       10.41      2.46 o 
  -4   1   6       47.75       41.59      4.44 o 
  -3   1   6      167.97      169.82      4.29 o 
  -2   1   6       71.77       57.79      2.52 o 
  -1   1   6       24.66       22.12      1.55 o 
   0   1   6        5.90       -0.08      1.63 o 
   1   1   6      176.64      199.50      9.77 o 
   2   1   6       45.56       47.35      3.47 o 
   3   1   6       29.55       24.68      2.45 o 
   4   1   6       10.08       10.10      3.95 o 
  -6   2   6       29.62       27.11      4.20 o 
  -5   2   6       56.24       58.52      3.95 o 
  -4   2   6      277.77      264.76      6.92 o 
  -3   2   6       63.52       55.47      3.12 o 
  -2   2   6        7.44        8.56      1.34 o 
  -1   2   6      824.06      784.56     10.05 o 
   0   2   6       28.51       22.79      1.44 o 
   1   2   6       10.31        9.02      2.34 o 
   2   2   6        1.29        1.18      2.71 o 
   3   2   6        7.45        9.04      3.66 o 
   4   2   6        7.89       10.86      2.10 o 
  -6   3   6       10.11        6.12      2.88 o 
  -5   3   6       62.34       65.76      5.58 o 
  -4   3   6       34.03       39.68      3.26 o 
  -3   3   6        2.86        3.71      1.47 o 
  -2   3   6      262.35      245.87      5.52 o 
  -1   3   6        5.70        3.69      1.32 o 
   0   3   6       37.98       39.66      1.94 o 
   1   3   6      109.83      112.30      6.94 o 
   2   3   6       15.42       15.79      1.79 o 
   3   3   6       16.20       14.49      4.19 o 
   4   3   6        6.83        8.52      2.32 o 
  -6   4   6        0.05        1.82      2.45 o 
  -5   4   6        3.30        0.48      2.01 o 
  -4   4   6      172.77      192.27      5.74 o 
  -3   4   6        6.52        5.24      1.51 o 
  -2   4   6       17.92       20.73      1.99 o 
  -1   4   6       88.47       87.82      3.55 o 
   0   4   6      242.14      248.94      5.68 o 
   1   4   6       17.40       12.75      2.05 o 
   2   4   6        1.12       -0.17      1.18 o 
   3   4   6       90.02       83.31      4.75 o 
   4   4   6        0.08        0.10      1.34 o 
  -6   5   6        2.03       -0.58      2.28 o 
  -5   5   6        3.66        5.78      2.66 o 
  -4   5   6       16.19       17.70      1.96 o 
  -3   5   6       39.61       36.89      2.54 o 
  -2   5   6       16.21       19.10      1.67 o 
  -1   5   6       72.01       74.97      2.95 o 
   0   5   6       85.89      104.69      5.68 o 
   1   5   6       45.07       36.57      3.38 o 
   2   5   6       40.22       43.35      5.09 o 
   3   5   6        3.88        1.12      1.77 o 
   4   5   6       11.93       16.02      2.15 o 
  -6   6   6        0.00        1.68      2.31 o 
  -5   6   6        0.31        1.10      1.70 o 
  -4   6   6       26.93       36.48      3.58 o 
  -3   6   6      317.50      355.90      6.60 o 
  -2   6   6       95.31       94.62      2.94 o 
  -1   6   6       13.77       12.75      1.42 o 
   0   6   6      108.71      107.18      3.83 o 
   1   6   6       17.93       21.70      1.93 o 
   2   6   6       80.79       64.42      4.07 o 
   3   6   6        4.19        2.73      4.89 o 
   4   6   6       14.75       11.64      1.82 o 
  -6   7   6        1.32       -0.45      2.33 o 
  -5   7   6       60.01       60.71      4.28 o 
  -4   7   6       69.92       66.03      3.06 o 
  -3   7   6       22.50       16.56      2.16 o 
  -2   7   6       83.32       94.44      3.31 o 
  -1   7   6       80.94       71.58      2.71 o 
   0   7   6      109.43      111.67      4.01 o 
   1   7   6        6.58        2.24      1.41 o 
   2   7   6       24.72       23.81      2.22 o 
   3   7   6        0.08       -0.64      1.06 o 
   4   7   6       13.93       13.85      3.48 o 
  -5   8   6       11.44       11.96      2.36 o 
  -4   8   6       26.26       36.91      2.51 o 
  -3   8   6       17.73       29.87      2.31 o 
  -2   8   6      268.97      247.55      5.44 o 
  -1   8   6        0.29       -0.33      1.24 o 
   0   8   6        8.79       10.09      1.21 o 
   1   8   6       20.72       20.15      2.16 o 
   2   8   6       63.20       49.18      7.71 o 
   3   8   6        1.29        0.13      1.10 o 
   4   8   6        4.37        5.19      2.81 o 
  -5   9   6       18.24       15.42      2.54 o 
  -4   9   6       21.82       17.62      1.89 o 
  -3   9   6        0.53       -0.72      1.26 o 
  -2   9   6        0.36       -1.33      1.33 o 
  -1   9   6      161.47      177.29      4.90 o 
   0   9   6      354.13      335.25      5.55 o 
   1   9   6        8.30       11.08      2.10 o 
   2   9   6       13.46       12.57      3.59 o 
   3   9   6        0.09       -0.44      2.00 o 
   4   9   6       14.93       19.46      3.87 o 
  -5  10   6        2.24        2.15      1.66 o 
  -4  10   6       16.56       19.95      3.59 o 
  -3  10   6       62.37       76.55      3.41 o 
  -2  10   6       15.44        7.21      1.75 o 
  -1  10   6        7.80        6.71      1.15 o 
   0  10   6       13.78        8.76      1.56 o 
   1  10   6        1.86       -1.25      1.32 o 
   2  10   6        8.10        3.77      2.80 o 
   3  10   6        0.01       -0.20      2.68 o 
  -5  11   6        5.68        5.65      1.99 o 
  -4  11   6        0.30       -1.12      1.46 o 
  -3  11   6        1.63        1.43      1.27 o 
  -2  11   6       43.64       51.95      3.25 o 
  -1  11   6        0.17       -0.33      1.24 o 
   0  11   6       24.21       22.04      2.08 o 
   1  11   6       19.43       15.43      3.46 o 
   2  11   6       10.72       17.50      3.70 o 
   3  11   6        0.13       -2.18      2.87 o 
  -4  12   6        4.02        5.14      1.94 o 
  -3  12   6        0.36        1.23      1.65 o 
  -2  12   6        4.35        0.42      1.45 o 
  -1  12   6        1.53       -0.40      1.41 o 
   0  12   6       20.60       15.85      1.98 o 
   1  12   6        1.84        3.67      2.65 o 
   2  12   6       10.95       12.45      3.21 o 
   3  12   6        1.39       -0.09      1.87 o 
  -4  13   6        0.78       -0.43      1.57 o 
  -3  13   6        5.20        3.13      1.68 o 
  -2  13   6        4.96        2.20      1.59 o 
  -1  13   6        0.42        0.90      1.41 o 
   0  13   6       10.62        7.39      1.68 o 
   1  13   6       13.79        6.25      2.88 o 
   2  13   6        0.64        2.25      2.45 o 
   3  13   6        1.11       -2.78      2.88 o 
  -4  14   6       11.99        8.17      2.05 o 
  -3  14   6        0.08       -1.71      1.71 o 
  -2  14   6        0.00       -0.70      1.39 o 
   0  14   6        0.41       -0.24      2.97 o 
   1  14   6       17.77       11.01      3.38 o 
   2  14   6       10.46        8.58      3.05 o 
  -3  15   6        1.92        0.63      1.57 o 
  -2  15   6        1.38        1.53      2.00 o 
  -1  15   6        0.49        1.53      1.65 o 
   0  15   6        1.37        1.35      4.02 o 
   1  15   6        1.09        1.22      2.44 o 
   2  15   6        9.51       14.59      3.34 o 
  -3  16   6        0.10        0.66      1.25 o 
  -2  16   6        3.26        4.15      1.42 o 
   0  16   6        1.98       -2.48      4.03 o 
   1  16   6        2.05        3.37      2.46 o 
  -2  17   6        2.33       -1.46      1.46 o 
  -1  17   6        1.30       -1.40      2.17 o 
   0  17   6        0.60       -1.22      3.19 o 
  -5   0   7       85.58       82.21      7.40 o 
  -4   0   7      109.99      145.18      7.74 o 
  -3   0   7        9.33        7.99      2.81 o 
  -2   0   7      378.99      462.58     11.17 o 
  -1   0   7       35.31       37.01      3.22 o 
   0   0   7      108.79      100.95      3.91 o 
   1   0   7       20.08       17.66      5.12 o 
   2   0   7        0.33       -1.85      1.85 o 
   3   0   7        0.00        0.13      3.12 o 
   4   0   7        0.44       -1.26      3.34 o 
  -5   1   7       10.07       11.81      2.62 o 
  -4   1   7       44.62       44.72      3.93 o 
  -3   1   7       18.72       14.33      3.11 o 
  -2   1   7       16.34       14.98      1.75 o 
  -1   1   7       22.77       24.84      2.01 o 
   0   1   7       31.99       39.06      1.94 o 
   1   1   7       12.76        8.92      2.46 o 
   2   1   7       19.36       25.42      2.50 o 
   3   1   7        7.22        2.34      2.56 o 
   4   1   7        0.27       -1.38      2.35 o 
  -5   2   7       11.05       11.62      2.51 o 
  -4   2   7        2.40        6.37      2.21 o 
  -3   2   7      105.86      135.81      5.32 o 
  -2   2   7       45.13       37.02      2.28 o 
  -1   2   7       70.02       76.67      2.70 o 
   0   2   7      100.69      111.11      5.80 o 
   1   2   7       28.56       34.94      3.18 o 
   2   2   7        0.57        1.28      1.66 o 
   3   2   7        0.17       -1.96      1.96 o 
   4   2   7       17.08       15.99      6.22 o 
  -5   3   7        5.13       10.28      2.43 o 
  -4   3   7       77.59       82.77      6.70 o 
  -3   3   7       44.99       38.26      3.41 o 
  -2   3   7        9.82        9.27      1.50 o 
  -1   3   7       63.35       70.35      3.10 o 
   0   3   7       59.71       63.30      6.99 o 
   1   3   7        2.76        0.73      1.65 o 
   2   3   7       11.04       10.88      2.48 o 
   3   3   7        9.30       12.84      4.24 o 
   4   3   7        0.00        1.04      1.60 o 
  -5   4   7       21.77       16.60      3.63 o 
  -4   4   7        1.83        1.47      1.76 o 
  -3   4   7       49.25       49.71      6.56 o 
  -2   4   7       90.28       78.80      3.05 o 
  -1   4   7        0.83        0.52      1.51 o 
   0   4   7        7.48        5.36      1.39 o 
   1   4   7       34.82       27.21      3.60 o 
   2   4   7        9.26       13.64      2.60 o 
   3   4   7        0.57        3.57      3.12 o 
  -5   5   7       44.00       32.14      5.74 o 
  -4   5   7       11.18       14.60      2.42 o 
  -3   5   7        3.91        5.42      1.99 o 
  -2   5   7       30.97       35.71      2.60 o 
  -1   5   7      103.25       98.40      4.21 o 
   0   5   7        3.57        4.42      2.91 o 
   1   5   7        3.50        4.73      1.97 o 
   2   5   7        1.70        0.46      1.71 o 
   3   5   7       12.21        7.56      3.38 o 
  -5   6   7        0.81       -2.05      2.05 o 
  -4   6   7       10.25       13.51      3.16 o 
  -3   6   7       27.06       24.75      2.82 o 
  -2   6   7       11.17        9.21      2.05 o 
  -1   6   7       81.73       92.01      4.22 o 
   0   6   7        0.27        0.63      2.14 o 
   1   6   7        8.06        5.50      2.92 o 
   2   6   7       23.74       22.17      3.01 o 
   3   6   7       10.81        9.59      3.64 o 
  -5   7   7        2.37        7.06      5.90 o 
  -4   7   7       38.46       48.66      3.05 o 
  -3   7   7        4.76        3.04      1.41 o 
  -2   7   7       14.60       19.68      2.54 o 
  -1   7   7       36.05       28.71      3.25 o 
   0   7   7      101.17       74.43      4.42 o 
   1   7   7       82.78       77.10      6.37 o 
   2   7   7       10.89       22.38      3.42 o 
   3   7   7       27.92       18.75      4.10 o 
  -5   8   7        5.12        6.39      2.53 o 
  -4   8   7       14.46       16.17      2.33 o 
  -3   8   7       17.02        9.94      1.78 o 
  -2   8   7       95.21       94.31      3.47 o 
  -1   8   7       12.50       12.59      3.18 o 
   0   8   7        9.91        9.06      2.32 o 
   1   8   7       41.63       28.11      4.84 o 
   2   8   7        5.44        4.37      2.95 o 
   3   8   7       15.23       22.86      4.53 o 
  -5   9   7        0.15        0.65      1.63 o 
  -4   9   7       28.61       30.06      2.47 o 
  -3   9   7        0.62       -0.21      1.32 o 
  -2   9   7        2.41        4.70      1.36 o 
  -1   9   7       10.80        8.69      1.58 o 
   0   9   7       58.43       47.38      3.86 o 
   1   9   7        9.53        4.26      3.06 o 
   3   9   7        2.59        2.78      2.78 o 
  -4  10   7        2.01        2.95      1.67 o 
  -3  10   7        9.96        5.96      1.55 o 
  -2  10   7        8.57        5.60      1.48 o 
  -1  10   7       28.02       23.98      3.05 o 
   0  10   7        1.87       -0.33      1.90 o 
   1  10   7       11.54       11.57      3.61 o 
   2  10   7        4.06        6.11      3.00 o 
   3  10   7        1.90        2.21      2.72 o 
  -4  11   7        1.06        0.68      1.57 o 
  -3  11   7        6.03        4.52      1.51 o 
  -2  11   7        6.72        8.87      1.82 o 
   0  11   7        4.36       -0.32      1.89 o 
   1  11   7        5.92        3.09      2.79 o 
   2  11   7        0.03       -0.81      2.22 o 
  -4  12   7        0.95       -0.84      1.51 o 
  -3  12   7        6.72        4.49      1.47 o 
  -2  12   7        5.95        8.64      1.88 o 
  -1  12   7        0.93        0.91      2.63 o 
   0  12   7        7.06        1.25      2.01 o 
   1  12   7        0.50        0.80      2.61 o 
   2  12   7        0.64        0.19      2.45 o 
  -3  13   7        7.24        6.63      1.63 o 
  -2  13   7        0.37        0.62      1.45 o 
  -1  13   7        5.09        1.21      2.01 o 
   0  13   7        0.01       -2.59      2.86 o 
   1  13   7       10.09       12.93      3.70 o 
   2  13   7        3.15        1.53      2.48 o 
  -3  14   7        0.18        1.08      1.36 o 
  -2  14   7        1.81        0.01      1.40 o 
  -1  14   7        0.41       -0.71      1.87 o 
   0  14   7        0.51       -2.71      3.54 o 
   1  14   7       15.48       12.65      3.59 o 
  -2  15   7        4.22        1.54      2.09 o 
  -1  15   7        0.12        1.13      2.47 o 
   0  15   7        7.42        4.10      6.16 o 
  -1  16   7        0.74        0.81      2.20 o 
  -5   0   8        0.64       -0.80      3.75 o 
  -4   0   8      110.09      153.66     11.56 o 
  -3   0   8      112.30      153.51     10.94 o 
  -2   0   8        1.95       -0.97      2.26 o 
  -1   0   8        0.28        2.56      4.33 o 
   0   0   8       19.15       22.10      5.48 o 
   1   0   8       32.66       42.53      6.89 o 
   2   0   8       10.09        9.50      4.81 o 
   3   0   8       19.86       25.66      5.92 o 
  -5   1   8        0.59        0.66      2.33 o 
  -4   1   8        4.93        5.32      2.52 o 
  -3   1   8       19.91       33.81      5.27 o 
  -2   1   8        1.85        4.95      2.06 o 
  -1   1   8        1.28       -2.05      2.17 o 
   0   1   8        1.41        0.28      2.47 o 
   1   1   8       13.48       15.56      3.70 o 
   2   1   8        0.27        1.12      2.72 o 
   3   1   8        2.65        5.48      3.04 o 
  -5   2   8       29.88       31.96      3.88 o 
  -4   2   8        0.54        0.90      2.14 o 
  -3   2   8       10.78       14.74      2.80 o 
  -2   2   8        0.70       -0.38      1.40 o 
  -1   2   8       58.66       71.32      5.87 o 
   0   2   8        1.41       -0.90      2.46 o 
   1   2   8        0.01       -0.55      2.37 o 
   2   2   8        0.07        2.89      3.11 o 
   3   2   8        0.31       -1.43      2.36 o 
  -5   3   8        0.56        0.72      2.65 o 
  -4   3   8       10.69       12.57      4.30 o 
  -3   3   8        2.77        1.48      1.99 o 
  -2   3   8        8.86        6.41      2.11 o 
  -1   3   8        7.85        7.52      1.92 o 
   0   3   8        2.17        1.64      3.84 o 
   1   3   8        1.25       -2.02      2.20 o 
   2   3   8        8.47        5.97      2.86 o 
   3   3   8        3.49        2.21      2.67 o 
  -5   4   8       10.00       11.94      4.67 o 
  -4   4   8        4.83        7.84      2.42 o 
  -3   4   8        3.14        5.47      2.12 o 
  -2   4   8       22.70       27.15      3.02 o 
  -1   4   8        1.45        1.77      2.20 o 
   0   4   8        0.27        1.93      2.45 o 
   1   4   8        2.15        2.05      2.31 o 
   2   4   8        6.16        3.98      2.72 o 
   3   4   8        2.81        0.55      4.26 o 
  -5   5   8        2.36        2.68      2.85 o 
  -4   5   8        8.37       10.91      2.50 o 
  -3   5   8       30.17       32.07      3.34 o 
  -2   5   8        1.46        1.62      1.76 o 
  -1   5   8       58.13       48.72      3.59 o 
   0   5   8      103.74      113.56      6.10 o 
   1   5   8        2.54       -1.04      3.44 o 
   2   5   8        2.27        0.82      3.05 o 
  -4   6   8       32.86       30.52      5.33 o 
  -3   6   8        4.37        5.08      2.02 o 
  -2   6   8        4.13        3.14      1.84 o 
  -1   6   8       26.48       21.68      2.64 o 
   0   6   8        0.05       -2.15      2.16 o 
   1   6   8        1.99        4.29      3.10 o 
   2   6   8        7.05        2.62      3.31 o 
  -4   7   8        0.96        3.13      1.96 o 
  -3   7   8        3.56        1.79      1.82 o 
  -2   7   8        5.79        3.96      1.83 o 
  -1   7   8        0.70        0.32      2.25 o 
   0   7   8        0.10       -2.51      2.75 o 
   1   7   8       21.02       12.82      3.93 o 
   2   7   8        4.64        4.77      3.10 o 
  -4   8   8        0.01        1.64      1.78 o 
  -3   8   8        1.53        2.67      1.75 o 
  -2   8   8        0.73       -1.27      1.60 o 
  -1   8   8       16.82       14.67      2.50 o 
   0   8   8       16.47       17.44      4.74 o 
   1   8   8       16.19       16.01      4.26 o 
   2   8   8        4.83        1.72      2.80 o 
  -4   9   8        5.17        5.24      2.70 o 
  -3   9   8        4.55        2.47      1.83 o 
  -2   9   8        0.35        4.68      2.20 o 
  -1   9   8        8.22        7.83      2.01 o 
   0   9   8        7.15        4.35      3.46 o 
   1   9   8        9.36        9.12      3.69 o 
   2   9   8        0.65        4.72      2.93 o 
  -3  10   8        5.41        4.05      1.51 o 
  -2  10   8        2.17        0.31      1.72 o 
  -1  10   8       11.53        6.18      3.54 o 
   0  10   8        0.01        4.11      3.13 o 
   1  10   8        1.26       -0.42      2.53 o 
  -3  11   8        8.54       10.13      2.52 o 
  -2  11   8        5.61        2.14      1.81 o 
  -1  11   8        3.10       -1.26      1.84 o 
   0  11   8        4.20        5.74      3.03 o 
   1  11   8        5.02        8.15      3.46 o 
  -3  12   8        0.19       -0.24      1.66 o 
  -2  12   8        3.28        1.82      2.18 o 
  -1  12   8        0.27       -1.63      1.63 o 
   0  12   8        1.06        0.91      2.73 o 
  -2  13   8        0.49       -1.49      1.49 o 
  -1  13   8        1.85       -0.59      2.06 o 
   0  13   8        2.95        4.20      3.12 o 
  -4   0   9        0.08        5.17      4.98 o 
  -3   0   9        3.15        2.50      4.63 o 
  -2   0   9       16.93       28.77      7.01 o 
  -1   0   9        0.96        4.55      4.71 o 
   0   0   9        0.48       -2.67      3.61 o 
   1   0   9       11.41       17.33      5.68 o 
   2   0   9        2.09        0.80      4.01 o 
  -4   1   9        0.06       -0.68      2.95 o 
  -3   1   9        7.32        5.53      3.50 o 
  -2   1   9        1.42        3.07      3.26 o 
  -1   1   9        4.17        7.41      3.42 o 
   0   1   9        0.12        0.73      2.84 o 
   1   1   9        9.18        6.02      6.70 o 
  -4   2   9        4.91        7.64      2.89 o 
  -3   2   9       20.54       33.69      5.09 o 
  -2   2   9       33.36       48.38      6.29 o 
  -1   2   9        1.33        4.72      2.99 o 
   0   2   9       13.51       18.81      4.06 o 
   1   2   9        1.29        0.73      2.75 o 
  -4   3   9       16.19       24.20      3.65 o 
  -3   3   9        1.95        4.80      2.32 o 
  -2   3   9        2.60        5.54      3.13 o 
  -1   3   9       10.80       11.24      4.00 o 
   0   3   9       14.19       16.04      4.20 o 
   1   3   9       13.61       16.33      3.87 o 
  -4   4   9       10.07       11.48      2.91 o 
  -3   4   9        0.81       -0.11      2.04 o 
  -2   4   9       25.57       29.73      3.41 o 
  -1   4   9        1.65       -0.85      2.52 o 
   0   4   9        2.37        3.04      2.75 o 
   1   4   9        0.84        0.99      2.57 o 
  -3   5   9       16.27       21.32      3.08 o 
  -2   5   9       11.04       11.89      2.52 o 
  -1   5   9        0.12        0.04      2.58 o 
   0   5   9        2.87        7.45      3.38 o 
   1   5   9        0.97       -0.64      2.71 o 
  -3   6   9        1.27        0.72      2.09 o 
  -2   6   9        1.89        5.98      2.79 o 
  -1   6   9        0.05       -0.24      4.44 o 
   0   6   9        0.19       -2.21      2.21 o 
   1   6   9        0.54        1.01      2.98 o 
  -3   7   9        7.98        7.74      2.42 o 
  -2   7   9        1.71        4.04      2.71 o 
  -1   7   9        2.97        1.69      2.66 o 
   0   7   9        8.10        7.27      2.99 o 
   1   7   9        2.73       -1.14      6.93 o 
  -3   8   9       13.76       17.33      2.84 o 
  -2   8   9        0.00       -1.47      4.05 o 
  -1   8   9        4.27        7.65      2.89 o 
   0   8   9       18.43       18.84      5.23 o 
  -2   9   9        2.88        5.15      2.77 o 
  -1   9   9        6.45        6.17      2.78 o 
   0   9   9        0.62        0.58      2.58 o 
  -1  10   9        0.15       -2.16      2.16 o 
  -2   0  10        5.47       12.23      6.40 o 
  -1   0  10        0.51        2.84      5.16 o 
  -2   1  10        1.91        1.17      3.44 o 
  -1   1  10        3.81        6.01      4.91 o 
  -2   2  10        1.71        5.14      3.68 o 
  -1   2  10        4.27        3.22      3.48 o 
                                                 
